# Supplementary material for: Detection of structural mosaicism from targeted and whole-genome sequencing data
Source: Genome Res. 2017 Oct;27(10):1704–14. doi: 10.1101/gr.212373.116 (PMC5630034; doi:10.1101/gr.212373.116)
Supplement: Supplemental Material [file supp_gr.212373.116_Supplemental_master.zip]

Archive with 41 entries (36 files):
- mrmosaic-master/.gitignore
- mrmosaic-master/cnv_baf_data.c
- mrmosaic-master/install_package.R
- mrmosaic-master/Makefile
- mrmosaic-master/mrmosaic/
- mrmosaic-master/mrmosaic/DESCRIPTION
- mrmosaic-master/mrmosaic/man/
- mrmosaic-master/mrmosaic/man/add_clon.Rd
- mrmosaic-master/mrmosaic/man/adm3_score.Rd
- mrmosaic-master/mrmosaic/man/annot_ll_and_recalc_sig.Rd
- mrmosaic-master/mrmosaic/man/annotate_devs.Rd
- mrmosaic-master/mrmosaic/man/breakpoints.Rd
- mrmosaic-master/mrmosaic/man/calc_adm3_scores.Rd
- mrmosaic-master/mrmosaic/man/calc_log2_ratio.Rd
- mrmosaic-master/mrmosaic/man/compute_stats.Rd
- mrmosaic-master/mrmosaic/man/distance_weighted_man_u.Rd
- mrmosaic-master/mrmosaic/man/fisher.method.Rd
- mrmosaic-master/mrmosaic/man/generate_correlation_values.Rd
- mrmosaic-master/mrmosaic/man/get_mdpt_indices.Rd
- mrmosaic-master/mrmosaic/man/merge_nearby_gada_segments.Rd
- mrmosaic-master/mrmosaic/man/mrmosaic_calling_func.Rd
- mrmosaic-master/mrmosaic/man/read_unique_depth_bait_data.Rd
- mrmosaic-master/mrmosaic/man/reformat_for_mrmosaic.Rd
- mrmosaic-master/mrmosaic/man/wapplyp.Rd
- mrmosaic-master/mrmosaic/mrmosaic.Rproj
- mrmosaic-master/mrmosaic/NAMESPACE
- mrmosaic-master/mrmosaic/R/
- mrmosaic-master/mrmosaic/R/adm3.R
- mrmosaic-master/mrmosaic/R/fisher.method.R
- mrmosaic-master/mrmosaic/R/fisher.sum.R
- mrmosaic-master/mrmosaic/R/mrmosaic.R
- mrmosaic-master/mrmosaic/R/plot_denovos.R
- mrmosaic-master/mrmosaic/R/plot_mrm.R
- mrmosaic-master/mrmosaic/scripts/
- mrmosaic-master/mrmosaic/scripts/plot_mrm.R
- mrmosaic-master/mrmosaic/scripts/run_mrmosaic.sh
- mrmosaic-master/README.md
- mrmosaic-master/resources/
- mrmosaic-master/resources/cnv_baf_bait_region_file.txt
- mrmosaic-master/resources/ecdf_GADAamp.merged.gada.10.R3.Robj
- mrmosaic-master/resources/ecdf_nprobes.merged.gada.10.R3.Robj
