# Supplementary material for: Detection of structural mosaicism from targeted and whole-genome sequencing data
Source: Genome Res. 2017 Oct;27(10):1704–14. doi: 10.1101/gr.212373.116 (PMC5630034; doi:10.1101/gr.212373.116)
Supplement: Supplemental Material [file supp_gr.212373.116_Supplemental_master.zip › mrmosaic-master/install_package.R]

options(echo=TRUE)

list.of.packages <- c("devtools","argparse","yaml","zoo")
new.packages <- list.of.packages[!(list.of.packages %in% installed.packages()[,"Package"])]
if(length(new.packages)) install.packages(new.packages,repos="https://mirrors.ebi.ac.uk/CRAN/")

library(devtools)
install_github("asifrim/mrmosaic",ref="master",subdir="mrmosaic")
print("Mr.Mosaic R Package Installed...")
