# Supplementary material for: Detection of structural mosaicism from targeted and whole-genome sequencing data
Source: Genome Res. 2017 Oct;27(10):1704–14. doi: 10.1101/gr.212373.116 (PMC5630034; doi:10.1101/gr.212373.116)
Supplement: Supplemental Material [file supp_gr.212373.116_Supplemental_master.zip › mrmosaic-master/mrmosaic/man/add_clon.Rd]

% Generated by roxygen2: do not edit by hand
% Please edit documentation in R/mrmosaic.R
\name{add_clon}
\alias{add_clon}
\title{Returns the putative type of event and clonality for an event}
\usage{
add_clon(lrr = lrr, bdev = bdev)
}
\arguments{
\item{lrr}{logR ratio deviation}

\item{bdev}{bdev deviation}
}
\value{
list with putative clonality and event type ("loh","gain","loss")
}
\description{
Returns the putative type of event and clonality for an event
}
