# Supplementary material for: Detection of structural mosaicism from targeted and whole-genome sequencing data
Source: Genome Res. 2017 Oct;27(10):1704–14. doi: 10.1101/gr.212373.116 (PMC5630034; doi:10.1101/gr.212373.116)
Supplement: Supplemental Material [file supp_gr.212373.116_Supplemental_master.zip › mrmosaic-master/mrmosaic/man/adm3_score.Rd]

% Generated by roxygen2: do not edit by hand
% Please edit documentation in R/adm3.R
\name{adm3_score}
\alias{adm3_score}
\title{Converts read counts and weights to ADM3 scores}
\usage{
adm3_score(d)
}
\arguments{
\item{d}{Vector with log2 ratios}
}
\description{
Converts read counts and weights to ADM3 scores
}
