# Supplementary material for: Detection of structural mosaicism from targeted and whole-genome sequencing data
Source: Genome Res. 2017 Oct;27(10):1704–14. doi: 10.1101/gr.212373.116 (PMC5630034; doi:10.1101/gr.212373.116)
Supplement: Supplemental Material [file supp_gr.212373.116_Supplemental_master.zip › mrmosaic-master/mrmosaic/man/calc_log2_ratio.Rd]

% Generated by roxygen2: do not edit by hand
% Please edit documentation in R/adm3.R
\name{calc_log2_ratio}
\alias{calc_log2_ratio}
\title{Generate log2 ratio values for a sample}
\usage{
calc_log2_ratio(data, rdfiles)
}
\arguments{
\item{data}{Output from \code{\link{read_unique_depth_bait_data}}}

\item{rdfiles}{Vector of reference data files (output of cnv_baf_data)}
}
\description{
Generate log2 ratio values for a sample
}
