# Supplementary material for: Detection of structural mosaicism from targeted and whole-genome sequencing data
Source: Genome Res. 2017 Oct;27(10):1704–14. doi: 10.1101/gr.212373.116 (PMC5630034; doi:10.1101/gr.212373.116)
Supplement: Supplemental Material [file supp_gr.212373.116_Supplemental_master.zip › mrmosaic-master/mrmosaic/man/merge_nearby_gada_segments.Rd]

% Generated by roxygen2: do not edit by hand
% Please edit documentation in R/mrmosaic.R
\name{merge_nearby_gada_segments}
\alias{merge_nearby_gada_segments}
\title{Merges overlapping segments called by GADA}
\usage{
merge_nearby_gada_segments(mydf)
}
\arguments{
\item{mydf}{data.frame with GADA result segments.}
}
\value{
data.frame with merged segments
}
\description{
Merges overlapping segments called by GADA
}
