# Supplementary material for: Detection of structural mosaicism from targeted and whole-genome sequencing data
Source: Genome Res. 2017 Oct;27(10):1704–14. doi: 10.1101/gr.212373.116 (PMC5630034; doi:10.1101/gr.212373.116)
Supplement: Supplemental Material [file supp_gr.212373.116_Supplemental_master.zip › mrmosaic-master/mrmosaic/man/read_unique_depth_bait_data.Rd]

% Generated by roxygen2: do not edit by hand
% Please edit documentation in R/adm3.R
\name{read_unique_depth_bait_data}
\alias{read_unique_depth_bait_data}
\title{Read the read depth information from cnv_baf_data's output}
\usage{
read_unique_depth_bait_data(file, n)
}
\arguments{
\item{file}{Path to file}

\item{n}{Number of rows in file}
}
\value{
Dataframe with read depth information
}
\description{
Read the read depth information from cnv_baf_data's output
}
