# Supplementary material for: Detection of structural mosaicism from targeted and whole-genome sequencing data
Source: Genome Res. 2017 Oct;27(10):1704–14. doi: 10.1101/gr.212373.116 (PMC5630034; doi:10.1101/gr.212373.116)
Supplement: Supplemental Material [file supp_gr.212373.116_Supplemental_master.zip › mrmosaic-master/mrmosaic/man/reformat_for_mrmosaic.Rd]

% Generated by roxygen2: do not edit by hand
% Please edit documentation in R/adm3.R
\name{reformat_for_mrmosaic}
\alias{reformat_for_mrmosaic}
\title{Reformats the data.frame with the ADM3 scores to serve as input for the MrMosaic functions}
\usage{
reformat_for_mrmosaic(input_file, adm3_scores)
}
\arguments{
\item{input_file}{Path to *.mrm file generated by the cnv_baf_data program}

\item{adm3_scores}{data.frame with output from calc_adm3_scores()}
}
\value{
data.frame ready to serve as input for the Mr.Mosaic calling function
}
\description{
Reformats the data.frame with the ADM3 scores to serve as input for the MrMosaic functions
}
