# Supplementary material for: Detection of structural mosaicism from targeted and whole-genome sequencing data
Source: Genome Res. 2017 Oct;27(10):1704–14. doi: 10.1101/gr.212373.116 (PMC5630034; doi:10.1101/gr.212373.116)
Supplement: Supplemental Material [file supp_gr.212373.116_Supplemental_master.zip › mrmosaic-master/mrmosaic/man/wapplyp.Rd]

% Generated by roxygen2: do not edit by hand
% Please edit documentation in R/mrmosaic.R
\name{wapplyp}
\alias{wapplyp}
\title{Applies a function using a rolling window approach}
\usage{
wapplyp(x, ws = window, by = NULL, FUN = NULL, ...)
}
\arguments{
\item{x}{vector containing data}

\item{ws}{window size}

\item{by}{increment size (e.g. a value of 1 computes the function on a window around every point)}

\item{FUN}{the function to be applied on every window}

\item{...}{arguments passed to FUN}
}
\value{
output vector
}
\description{
Applies a function using a rolling window approach
}
