# Supplementary material for: Detection of structural mosaicism from targeted and whole-genome sequencing data
Source: Genome Res. 2017 Oct;27(10):1704–14. doi: 10.1101/gr.212373.116 (PMC5630034; doi:10.1101/gr.212373.116)
Supplement: Supplemental Material [file supp_gr.212373.116_Supplemental_master.zip › mrmosaic-master/mrmosaic/NAMESPACE]

# Generated by roxygen2: do not edit by hand

export(add_clon)
export(adm3_score)
export(annot_ll_and_recalc_sig)
export(annotate_devs)
export(breakpoints)
export(calc_adm3_scores)
export(calc_log2_ratio)
export(compute_stats)
export(distance_weighted_man_u)
export(fisher.method)
export(generate_correlation_values)
export(get_mdpt_indices)
export(mrmosaic_calling_func)
export(read_unique_depth_bait_data)
export(reformat_for_mrmosaic)
export(wapplyp)
export(merge_nearby_gada_segments)
