# Supplementary material for: Detection of structural mosaicism from targeted and whole-genome sequencing data
Source: Genome Res. 2017 Oct;27(10):1704–14. doi: 10.1101/gr.212373.116 (PMC5630034; doi:10.1101/gr.212373.116)
Supplement: Supplemental Material [file supp_gr.212373.116_Supplemental_master.zip › mrmosaic-master/resources/cnv_baf_bait_region_file.txt]

1:14464-14464	A	1:14368-15164
1:14513-14513	G	1:14368-15164
1:14654-14654	G	1:14368-15164
1:14673-14673	G	1:14368-15164
1:14699-14699	C	1:14368-15164
1:14857-14857	G	1:14368-15164
1:14874-14874	G	1:14368-15164
1:14907-14907	A	1:14368-15164
1:14930-14930	A	1:14368-15164
1:14933-14933	G	1:14368-15164
1:14948-14948	G	1:14368-15164
1:14976-14976	G	1:14368-15164
1:15053-15053	C	1:14368-15164
1:15118-15118	A	1:14368-15164
1:15616-15616	G	1:15572-16090
1:15817-15817	G	1:15572-16090
1:15820-15820	G	1:15572-16090
1:15865-15865	C	1:15572-16090
1:15956-15956	G	1:15572-16090
1:16014-16014	C	1:15572-16090
1:16068-16068	T	1:15572-16090
1:16495-16495	G	1:16492-18548
1:16534-16534	C	1:16492-18548
1:16571-16571	G	1:16492-18548
1:16719-16719	T	1:16492-18548
1:16841-16841	G	1:16492-18548
1:17194-17194	C	1:16492-18548
1:17365-17365	C	1:16492-18548
1:17385-17385	G	1:16492-18548
1:17452-17452	C	1:16492-18548
1:17538-17538	C	1:16492-18548
1:17594-17594	C	1:16492-18548
1:17626-17626	G	1:16492-18548
1:17695-17695	G	1:16492-18548
1:17730-17730	C	1:16492-18548
1:17746-17746	A	1:16492-18548
1:17805-17805	T	1:16492-18548
1:17928-17928	T	1:16492-18548
1:17929-17929	C	1:16492-18548
1:17968-17968	G	1:16492-18548
1:18030-18030	C	1:16492-18548
1:18094-18094	C	1:16492-18548
1:18143-18143	A	1:16492-18548
1:18200-18200	A	1:16492-18548
1:18422-18422	T	1:16492-18548
1:18499-18499	A	1:16492-18548
1:19004-19004	A	1:18950-19270
1:19044-19044	G	1:18950-19270
1:19051-19051	A	1:18950-19270
1:19057-19057	G	1:18950-19270
1:19122-19122	G	1:18950-19270
1:19172-19172	A	1:18950-19270
1:29286-29286	G	1:29168-29489
1:30253-30253	A	1:30176-30531
1:30333-30333	C	1:30176-30531
1:30362-30362	G	1:30176-30531
1:30489-30489	G	1:30176-30531
1:63336-63336	C	1:62884-63803
1:63643-63643	A	1:62884-63803
1:63671-63671	G	1:62884-63803
1:63697-63697	T	1:62884-63803
1:63722-63722	C	1:62884-63803
1:63792-63792	G	1:62884-63803
1:69270-69270	A	1:68970-70129
1:69511-69511	A	1:68970-70129
1:69751-69751	C	1:68970-70129
1:69849-69849	G	1:68970-70129
1:69897-69897	T	1:68970-70129
1:120705-120705	T	1:120655-121066
1:120732-120732	C	1:120655-121066
1:120983-120983	C	1:120655-121066
1:121009-121009	C	1:120655-121066
1:129151-129151	T	1:128919-129359
1:129285-129285	G	1:128919-129359
1:129315-129315	A	1:128919-129359
1:133483-133483	G	1:133257-133697
1:135172-135172	C	1:135136-135455
1:135203-135203	G	1:135136-135455
1:135742-135742	C	1:135589-136276
1:135982-135982	A	1:135589-136276
1:136048-136048	C	1:135589-136276
1:137622-137622	G	1:137267-137826
1:137825-137825	G	1:137267-137826
1:173709-173709	A	1:173655-173974
1:228315-228315	G	1:228134-228811
1:228586-228586	G	1:228134-228811
1:621257-621257	G	1:620985-622145
1:621380-621380	C	1:620985-622145
1:621442-621442	A	1:620985-622145
1:621536-621536	C	1:620985-622145
1:621793-621793	A	1:620985-622145
1:662201-662201	G	1:661955-662642
1:662414-662414	C	1:661955-662642
1:662613-662613	G	1:661955-662642
1:662622-662622	G	1:661955-662642
1:662857-662857	G	1:662755-663314
1:663097-663097	G	1:662755-663314
1:709575-709575	G	1:709453-709772
1:717485-717485	C	1:717261-717580
1:721290-721290	G	1:721239-721740
1:741201-741201	C	1:741066-741385
1:741204-741204	A	1:741066-741385
1:741244-741244	C	1:741066-741385
1:745626-745626	C	1:745339-745658
1:752796-752796	C	1:752730-753519
1:752894-752894	T	1:752730-753519
1:753405-753405	C	1:752730-753519
1:753425-753425	T	1:752730-753519
1:753474-753474	C	1:752730-753519
1:808922-808922	G	1:808654-809783
1:808928-808928	C	1:808654-809783
1:860416-860416	G	1:860390-860709
1:860461-860461	G	1:860390-860709
1:860521-860521	C	1:860390-860709
1:860688-860688	G	1:860390-860709
1:871334-871334	G	1:870964-871433
1:876499-876499	A	1:876385-876824
1:877715-877715	C	1:877354-878914
1:878314-878314	G	1:877354-878914
1:878331-878331	C	1:877354-878914
1:879317-879317	C	1:878943-879690
1:879676-879676	G	1:878943-879690
1:879687-879687	T	1:878943-879690
1:880238-880238	A	1:879967-881185
1:880390-880390	C	1:879967-881185
1:881627-881627	G	1:881420-882073
1:881918-881918	G	1:881420-882073
1:882033-882033	G	1:881420-882073
1:886409-886409	G	1:886403-886722
1:887560-887560	A	1:887230-888105
1:887801-887801	A	1:887230-888105
1:888639-888639	T	1:888452-888771
1:888659-888659	T	1:888452-888771
1:889158-889158	G	1:889027-889582
1:889159-889159	A	1:889027-889582
1:889238-889238	G	1:889027-889582
1:892460-892460	G	1:892120-892785
1:892745-892745	G	1:892120-892785
1:894519-894519	G	1:894135-894767
1:894573-894573	G	1:894135-894767
1:896064-896064	C	1:895908-896227
1:896163-896163	A	1:895908-896227
1:897325-897325	G	1:896535-897536
1:897730-897730	C	1:897573-899020
1:897738-897738	C	1:897573-899020
1:898323-898323	T	1:897573-899020
1:898467-898467	C	1:897573-899020
1:899928-899928	G	1:899154-900039
1:899937-899937	G	1:899154-900039
1:899938-899938	G	1:899154-900039
1:899942-899942	G	1:899154-900039
1:899949-899949	C	1:899154-900039
1:899989-899989	A	1:899154-900039
1:900001-900001	G	1:899154-900039
1:900252-900252	G	1:900237-900676
1:900285-900285	C	1:900237-900676
1:900286-900286	A	1:900237-900676
1:900298-900298	C	1:900237-900676
1:900505-900505	G	1:900237-900676
1:901806-901806	G	1:901793-902293
1:902069-902069	T	1:901793-902293
1:902288-902288	G	1:901793-902293
1:906272-906272	A	1:905480-906903
1:907609-907609	T	1:907303-907955
1:907622-907622	G	1:907303-907955
1:907920-907920	C	1:907303-907955
1:908170-908170	C	1:908096-909541
1:908414-908414	C	1:908096-909541
1:908823-908823	G	1:908096-909541
1:909073-909073	C	1:908096-909541
1:909221-909221	T	1:908096-909541
1:909238-909238	G	1:908096-909541
1:909242-909242	A	1:908096-909541
1:909309-909309	T	1:908096-909541
1:909419-909419	C	1:908096-909541
1:911595-911595	A	1:911441-912161
1:911916-911916	C	1:911441-912161
1:912049-912049	T	1:911441-912161
1:912103-912103	G	1:911441-912161
1:912158-912158	G	1:911441-912161
1:914192-914192	G	1:914149-916148
1:914333-914333	C	1:914149-916148
1:914610-914610	C	1:914149-916148
1:914839-914839	C	1:914149-916148
1:914852-914852	G	1:914149-916148
1:914876-914876	T	1:914149-916148
1:914940-914940	T	1:914149-916148
1:915227-915227	A	1:914149-916148
1:916549-916549	A	1:916372-916691
1:916590-916590	G	1:916372-916691
1:916662-916662	A	1:916372-916691
1:935222-935222	C	1:934246-935459
1:935398-935398	G	1:934246-935459
1:935459-935459	A	1:934246-935459
1:948870-948870	C	1:948795-949114
1:948921-948921	T	1:948795-949114
1:949235-949235	G	1:949181-950010
1:949608-949608	G	1:949181-950010
1:949654-949654	A	1:949181-950010
1:949925-949925	C	1:949181-950010
1:955597-955597	G	1:955433-955872
1:957640-957640	C	1:957402-957991
1:957898-957898	G	1:957402-957991
1:976514-976514	C	1:976445-977189
1:977133-977133	G	1:976445-977189
1:977330-977330	T	1:977219-977658
1:977570-977570	G	1:977219-977658
1:979437-979437	C	1:978508-979926
1:979748-979748	A	1:978508-979926
1:980460-980460	G	1:980349-982488
1:981087-981087	A	1:980349-982488
1:981931-981931	A	1:980349-982488
1:982444-982444	A	1:980349-982488
1:982722-982722	A	1:982521-983848
1:982844-982844	G	1:982521-983848
1:982941-982941	T	1:982521-983848
1:982994-982994	T	1:982521-983848
1:984302-984302	T	1:984123-987544
1:984642-984642	T	1:984123-987544
1:985266-985266	C	1:984123-987544
1:985446-985446	G	1:984123-987544
1:985449-985449	G	1:984123-987544
1:985460-985460	T	1:984123-987544
1:985797-985797	A	1:984123-987544
1:986286-986286	C	1:984123-987544
1:986443-986443	C	1:984123-987544
1:987200-987200	C	1:984123-987544
1:987253-987253	C	1:984123-987544
1:988902-988902	C	1:988697-989016
1:988932-988932	G	1:988697-989016
1:989461-989461	G	1:989025-989464
1:990280-990280	C	1:990063-990502
1:990380-990380	C	1:990063-990502
1:990417-990417	T	1:990063-990502
1:998395-998395	A	1:998293-999067
1:998501-998501	G	1:998293-999067
1:998582-998582	G	1:998293-999067
1:999957-999957	G	1:999464-1000135
1:1000573-1000573	C	1:1000568-1001007
1:1000574-1000574	G	1:1000568-1001007
1:1000643-1000643	C	1:1000568-1001007
1:1000894-1000894	A	1:1000568-1001007
1:1000910-1000910	C	1:1000568-1001007
1:1002387-1002387	A	1:1001786-1002550
1:1002434-1002434	C	1:1001786-1002550
1:1002539-1002539	G	1:1001786-1002550
1:1002932-1002932	C	1:1002846-1003537
1:1003053-1003053	C	1:1002846-1003537
1:1004142-1004142	C	1:1003811-1004867
1:1004145-1004145	A	1:1003811-1004867
1:1004181-1004181	C	1:1003811-1004867
1:1004184-1004184	G	1:1003811-1004867
1:1004202-1004202	G	1:1003811-1004867
1:1004204-1004204	G	1:1003811-1004867
1:1004331-1004331	C	1:1003811-1004867
1:1004427-1004427	G	1:1003811-1004867
1:1017587-1017587	C	1:1017507-1018479
1:1018021-1018021	G	1:1017507-1018479
1:1018144-1018144	T	1:1017507-1018479
1:1019175-1019175	C	1:1019129-1020033
1:1019180-1019180	T	1:1019129-1020033
1:1021346-1021346	A	1:1021105-1021544
1:1021415-1021415	A	1:1021105-1021544
1:1022423-1022423	G	1:1022379-1022711
1:1026428-1026428	G	1:1026090-1026529
1:1026707-1026707	C	1:1026546-1027047
1:1026801-1026801	T	1:1026546-1027047
1:1026913-1026913	C	1:1026546-1027047
1:1102563-1102563	G	1:1102371-1102690
1:1103150-1103150	G	1:1103128-1103447
1:1104584-1104584	T	1:1104236-1104585
1:1111147-1111147	A	1:1110805-1111921
1:1111212-1111212	G	1:1110805-1111921
1:1111245-1111245	T	1:1110805-1111921
1:1111260-1111260	G	1:1110805-1111921
1:1111465-1111465	G	1:1110805-1111921
1:1111469-1111469	G	1:1110805-1111921
1:1111589-1111589	C	1:1110805-1111921
1:1111625-1111625	C	1:1110805-1111921
1:1111633-1111633	A	1:1110805-1111921
1:1111650-1111650	C	1:1110805-1111921
1:1111709-1111709	A	1:1110805-1111921
1:1111716-1111716	A	1:1110805-1111921
1:1111743-1111743	C	1:1110805-1111921
1:1111870-1111870	G	1:1110805-1111921
1:1114668-1114668	G	1:1114435-1115236
1:1115210-1115210	G	1:1114435-1115236
1:1115213-1115213	G	1:1114435-1115236
1:1115379-1115379	G	1:1115297-1116345
1:1115503-1115503	T	1:1115297-1116345
1:1115789-1115789	G	1:1115297-1116345
1:1115994-1115994	G	1:1115297-1116345
1:1116231-1116231	T	1:1115297-1116345
1:1116311-1116311	A	1:1115297-1116345
1:1117709-1117709	G	1:1117594-1117943
1:1118212-1118212	T	1:1118122-1118561
1:1118275-1118275	C	1:1118122-1118561
1:1118491-1118491	A	1:1118122-1118561
1:1118560-1118560	C	1:1118122-1118561
1:1119543-1119543	G	1:1119136-1119605
1:1119546-1119546	G	1:1119136-1119605
1:1120235-1120235	C	1:1120186-1120655
1:1120307-1120307	G	1:1120186-1120655
1:1120377-1120377	T	1:1120186-1120655
1:1120431-1120431	G	1:1120186-1120655
1:1120536-1120536	G	1:1120186-1120655
1:1120621-1120621	T	1:1120186-1120655
1:1132785-1132785	C	1:1132711-1133335
1:1132938-1132938	G	1:1132711-1133335
1:1132966-1132966	C	1:1132711-1133335
1:1133077-1133077	A	1:1132711-1133335
1:1133254-1133254	G	1:1132711-1133335
1:1133273-1133273	T	1:1132711-1133335
1:1138913-1138913	T	1:1138845-1139982
1:1139202-1139202	T	1:1138845-1139982
1:1139216-1139216	G	1:1138845-1139982
1:1139862-1139862	T	1:1138845-1139982
1:1141723-1141723	A	1:1141638-1142077
1:1146853-1146853	G	1:1146810-1147639
1:1147243-1147243	A	1:1146810-1147639
1:1147297-1147297	G	1:1146810-1147639
1:1147422-1147422	C	1:1146810-1147639
1:1148100-1148100	G	1:1147902-1148221
1:1148445-1148445	G	1:1148263-1148582
1:1149316-1149316	C	1:1148607-1149654
1:1153113-1153113	G	1:1152792-1153318
1:1154083-1154083	C	1:1153676-1154546
1:1154539-1154539	G	1:1153676-1154546
1:1158631-1158631	A	1:1158521-1158840
1:1159062-1159062	T	1:1159060-1159499
1:1159107-1159107	G	1:1159060-1159499
1:1159485-1159485	C	1:1159060-1159499
1:1163804-1163804	C	1:1163731-1164290
1:1163964-1163964	G	1:1163731-1164290
1:1168180-1168180	G	1:1167886-1168764
1:1178245-1178245	C	1:1177817-1178646
1:1178482-1178482	A	1:1177817-1178646
1:1178636-1178636	C	1:1177817-1178646
1:1178925-1178925	G	1:1178718-1179037
1:1179030-1179030	G	1:1178718-1179037
1:1179309-1179309	G	1:1179190-1180038
1:1179532-1179532	C	1:1179190-1180038
1:1179800-1179800	G	1:1179190-1180038
1:1179983-1179983	G	1:1179190-1180038
1:1190523-1190523	C	1:1190415-1191004
1:1190685-1190685	G	1:1190415-1191004
1:1192515-1192515	A	1:1192191-1192798
1:1192786-1192786	C	1:1192191-1192798
1:1192787-1192787	C	1:1192191-1192798
1:1192796-1192796	G	1:1192191-1192798
1:1198578-1198578	C	1:1198556-1198905
1:1198618-1198618	T	1:1198556-1198905
1:1201640-1201640	T	1:1201354-1201788
1:1203464-1203464	G	1:1203057-1203526
1:1203516-1203516	G	1:1203057-1203526
1:1220954-1220954	G	1:1220838-1221790
1:1221138-1221138	G	1:1220838-1221790
1:1221717-1221717	C	1:1220838-1221790
1:1222267-1222267	G	1:1221988-1223527
1:1222690-1222690	C	1:1221988-1223527
1:1222695-1222695	G	1:1221988-1223527
1:1222958-1222958	C	1:1221988-1223527
1:1222963-1222963	C	1:1221988-1223527
1:1223385-1223385	G	1:1221988-1223527
1:1225553-1225553	C	1:1225493-1227151
1:1225576-1225576	T	1:1225493-1227151
1:1225579-1225579	G	1:1225493-1227151
1:1225612-1225612	G	1:1225493-1227151
1:1225641-1225641	C	1:1225493-1227151
1:1225959-1225959	C	1:1225493-1227151
1:1226063-1226063	G	1:1225493-1227151
1:1226102-1226102	G	1:1225493-1227151
1:1226221-1226221	A	1:1225493-1227151
1:1226292-1226292	G	1:1225493-1227151
1:1226348-1226348	C	1:1225493-1227151
1:1226423-1226423	T	1:1225493-1227151
1:1226651-1226651	G	1:1225493-1227151
1:1226690-1226690	C	1:1225493-1227151
1:1226757-1226757	G	1:1225493-1227151
1:1226889-1226889	G	1:1225493-1227151
1:1227244-1227244	G	1:1227202-1227521
1:1227249-1227249	T	1:1227202-1227521
1:1229144-1229144	G	1:1228796-1230306
1:1229164-1229164	G	1:1228796-1230306
1:1229211-1229211	G	1:1228796-1230306
1:1229348-1229348	G	1:1228796-1230306
1:1229350-1229350	G	1:1228796-1230306
1:1229373-1229373	C	1:1228796-1230306
1:1229680-1229680	G	1:1228796-1230306
1:1230030-1230030	G	1:1228796-1230306
1:1231001-1231001	G	1:1230691-1232128
1:1231507-1231507	G	1:1230691-1232128
1:1231587-1231587	G	1:1230691-1232128
1:1231656-1231656	G	1:1230691-1232128
1:1233127-1233127	A	1:1233098-1234162
1:1233131-1233131	G	1:1233098-1234162
1:1233132-1233132	C	1:1233098-1234162
1:1233332-1233332	C	1:1233098-1234162
1:1233672-1233672	C	1:1233098-1234162
1:1233941-1233941	T	1:1233098-1234162
1:1235710-1235710	T	1:1235088-1235719
1:1237494-1237494	C	1:1237237-1237556
1:1237538-1237538	G	1:1237237-1237556
1:1238492-1238492	G	1:1238139-1238821
1:1238583-1238583	G	1:1238139-1238821
1:1238730-1238730	C	1:1238139-1238821
1:1239339-1239339	T	1:1239335-1239654
1:1243032-1243032	C	1:1243010-1243329
1:1243929-1243929	G	1:1243902-1245365
1:1246004-1246004	A	1:1245851-1246894
1:1246303-1246303	G	1:1245851-1246894
1:1246438-1246438	G	1:1245851-1246894
1:1247494-1247494	T	1:1247082-1248619
1:1249187-1249187	G	1:1248771-1249426
1:1250957-1250957	G	1:1250611-1251108
1:1254136-1254136	G	1:1254110-1255009
1:1254436-1254436	A	1:1254110-1255009
1:1254443-1254443	G	1:1254110-1255009
1:1254841-1254841	C	1:1254110-1255009
1:1257371-1257371	C	1:1257166-1257485
1:1258527-1258527	C	1:1258394-1258833
1:1258818-1258818	G	1:1258394-1258833
1:1260168-1260168	C	1:1259815-1260235
1:1262591-1262591	C	1:1262132-1263281
1:1262966-1262966	C	1:1262132-1263281
1:1263144-1263144	G	1:1262132-1263281
1:1263451-1263451	C	1:1263444-1264363
1:1263457-1263457	T	1:1263444-1264363
1:1266738-1266738	G	1:1266601-1269980
1:1266740-1266740	T	1:1266601-1269980
1:1267651-1267651	G	1:1266601-1269980
1:1268159-1268159	C	1:1266601-1269980
1:1268195-1268195	G	1:1266601-1269980
1:1268847-1268847	T	1:1266601-1269980
1:1269554-1269554	T	1:1266601-1269980
1:1269888-1269888	C	1:1266601-1269980
1:1271853-1271853	G	1:1271369-1272048
1:1271924-1271924	G	1:1271369-1272048
1:1271942-1271942	C	1:1271369-1272048
1:1271949-1271949	G	1:1271369-1272048
1:1272045-1272045	G	1:1271369-1272048
1:1273278-1273278	A	1:1273240-1274187
1:1275264-1275264	A	1:1274523-1275996
1:1275291-1275291	G	1:1274523-1275996
1:1275716-1275716	T	1:1274523-1275996
1:1275730-1275730	G	1:1274523-1275996
1:1275956-1275956	C	1:1274523-1275996
1:1277649-1277649	G	1:1276896-1278263
1:1278047-1278047	G	1:1276896-1278263
1:1278237-1278237	T	1:1276896-1278263
1:1284490-1284490	G	1:1284140-1284544
1:1288583-1288583	C	1:1288537-1291274
1:1288823-1288823	A	1:1288537-1291274
1:1289043-1289043	G	1:1288537-1291274
1:1289911-1289911	G	1:1288537-1291274
1:1292131-1292131	A	1:1291953-1292272
1:1293764-1293764	G	1:1293700-1294019
1:1296489-1296489	G	1:1296481-1296800
1:1296691-1296691	C	1:1296481-1296800
1:1309405-1309405	T	1:1309072-1309942
1:1309885-1309885	A	1:1309072-1309942
1:1309942-1309942	C	1:1309072-1309942
1:1310074-1310074	C	1:1309951-1310270
1:1310181-1310181	A	1:1309951-1310270
1:1323030-1323030	G	1:1322507-1323549
1:1323078-1323078	A	1:1322507-1323549
1:1330726-1330726	A	1:1330614-1331053
1:1333598-1333598	C	1:1333508-1333827
1:1334124-1334124	A	1:1333854-1334173
1:1334475-1334475	G	1:1334220-1334762
1:1334519-1334519	G	1:1334220-1334762
1:1337334-1337334	G	1:1337330-1337769
1:1342394-1342394	G	1:1342184-1342713
1:1342612-1342612	G	1:1342184-1342713
1:1361530-1361530	C	1:1361357-1361916
1:1361555-1361555	T	1:1361357-1361916
1:1361633-1361633	G	1:1361357-1361916
1:1361641-1361641	C	1:1361357-1361916
1:1362851-1362851	C	1:1362849-1363201
1:1362854-1362854	C	1:1362849-1363201
1:1362882-1362882	A	1:1362849-1363201
1:1362883-1362883	G	1:1362849-1363201
1:1362892-1362892	T	1:1362849-1363201
1:1362894-1362894	C	1:1362849-1363201
1:1363123-1363123	C	1:1362849-1363201
1:1374436-1374436	C	1:1374318-1375366
1:1374805-1374805	G	1:1374318-1375366
1:1374834-1374834	A	1:1374318-1375366
1:1375185-1375185	G	1:1374318-1375366
1:1386016-1386016	A	1:1385941-1386260
1:1386089-1386089	C	1:1385941-1386260
1:1387348-1387348	C	1:1387304-1387939
1:1387726-1387726	A	1:1387304-1387939
1:1387764-1387764	G	1:1387304-1387939
1:1387891-1387891	A	1:1387304-1387939
1:1387920-1387920	G	1:1387304-1387939
1:1389695-1389695	C	1:1389553-1390023
1:1389886-1389886	G	1:1389553-1390023
1:1390717-1390717	A	1:1390710-1391886
1:1390875-1390875	C	1:1390710-1391886
1:1390997-1390997	T	1:1390710-1391886
1:1391304-1391304	T	1:1390710-1391886
1:1391431-1391431	C	1:1390710-1391886
1:1391448-1391448	G	1:1390710-1391886
1:1391459-1391459	T	1:1390710-1391886
1:1391534-1391534	G	1:1390710-1391886
1:1391562-1391562	G	1:1390710-1391886
1:1391597-1391597	T	1:1390710-1391886
1:1392413-1392413	A	1:1392375-1392694
1:1392439-1392439	A	1:1392375-1392694
1:1392440-1392440	T	1:1392375-1392694
1:1392451-1392451	C	1:1392375-1392694
1:1394627-1394627	G	1:1394416-1394735
1:1396244-1396244	G	1:1395994-1396433
1:1403814-1403814	C	1:1403649-1404209
1:1404001-1404001	G	1:1403649-1404209
1:1404016-1404016	G	1:1403649-1404209
1:1407165-1407165	C	1:1407086-1407405
1:1407372-1407372	T	1:1407086-1407405
1:1407538-1407538	C	1:1407422-1407828
1:1407740-1407740	G	1:1407422-1407828
1:1414071-1414071	G	1:1413723-1414282
1:1414585-1414585	A	1:1414299-1414618
1:1416158-1416158	T	1:1416122-1416441
1:1416222-1416222	C	1:1416122-1416441
1:1416236-1416236	C	1:1416122-1416441
1:1416370-1416370	T	1:1416122-1416441
1:1417696-1417696	C	1:1417381-1418203
1:1417772-1417772	C	1:1417381-1418203
1:1417782-1417782	A	1:1417381-1418203
1:1420527-1420527	G	1:1420224-1420693
1:1420633-1420633	C	1:1420224-1420693
1:1420637-1420637	C	1:1420224-1420693
1:1420662-1420662	A	1:1420224-1420693
1:1420670-1420670	G	1:1420224-1420693
1:1421248-1421248	T	1:1421029-1422205
1:1421275-1421275	T	1:1421029-1422205
1:1421285-1421285	C	1:1421029-1422205
1:1421391-1421391	T	1:1421029-1422205
1:1421531-1421531	C	1:1421029-1422205
1:1421579-1421579	T	1:1421029-1422205
1:1421727-1421727	T	1:1421029-1422205
1:1421734-1421734	G	1:1421029-1422205
1:1421752-1421752	G	1:1421029-1422205
1:1421822-1421822	A	1:1421029-1422205
1:1421991-1421991	G	1:1421029-1422205
1:1423267-1423267	A	1:1423109-1423428
1:1423409-1423409	G	1:1423109-1423428
1:1424527-1424527	C	1:1424459-1424778
1:1424695-1424695	G	1:1424459-1424778
1:1425502-1425502	A	1:1425501-1426156
1:1425700-1425700	T	1:1425501-1426156
1:1425753-1425753	T	1:1425501-1426156
1:1425816-1425816	G	1:1425501-1426156
1:1430985-1430985	C	1:1430751-1431310
1:1431165-1431165	C	1:1430751-1431310
1:1444620-1444620	C	1:1444438-1444910
1:1444848-1444848	C	1:1444438-1444910
1:1447692-1447692	G	1:1447470-1447789
1:1447756-1447756	G	1:1447470-1447789
1:1448100-1448100	A	1:1447806-1448212
1:1451380-1451380	T	1:1451270-1451589
1:1451489-1451489	T	1:1451270-1451589
1:1451490-1451490	G	1:1451270-1451589
1:1452428-1452428	C	1:1452390-1452949
1:1454207-1454207	C	1:1454176-1454495
1:1454412-1454412	G	1:1454176-1454495
1:1454424-1454424	C	1:1454176-1454495
1:1455448-1455448	C	1:1455384-1456206
1:1455477-1455477	C	1:1455384-1456206
1:1455533-1455533	G	1:1455384-1456206
1:1455710-1455710	C	1:1455384-1456206
1:1455843-1455843	T	1:1455384-1456206
1:1455872-1455872	G	1:1455384-1456206
1:1458032-1458032	C	1:1457952-1458421
1:1458073-1458073	A	1:1457952-1458421
1:1458109-1458109	G	1:1457952-1458421
1:1458285-1458285	A	1:1457952-1458421
1:1458402-1458402	A	1:1457952-1458421
1:1459582-1459582	G	1:1458759-1459934
1:1459856-1459856	C	1:1458759-1459934
1:1462479-1462479	G	1:1462420-1462739
1:1463318-1463318	C	1:1462939-1463378
1:1463337-1463337	C	1:1462939-1463378
1:1469221-1469221	T	1:1469159-1469751
1:1469235-1469235	G	1:1469159-1469751
1:1469263-1469263	G	1:1469159-1469751
1:1469289-1469289	G	1:1469159-1469751
1:1469399-1469399	T	1:1469159-1469751
1:1469501-1469501	C	1:1469159-1469751
1:1469546-1469546	G	1:1469159-1469751
1:1469606-1469606	C	1:1469159-1469751
1:1469649-1469649	G	1:1469159-1469751
1:1470464-1470464	C	1:1470464-1471292
1:1470807-1470807	C	1:1470464-1471292
1:1470892-1470892	G	1:1470464-1471292
1:1477578-1477578	G	1:1477337-1477656
1:1479082-1479082	A	1:1479058-1479527
1:1479186-1479186	C	1:1479058-1479527
1:1479240-1479240	G	1:1479058-1479527
1:1479333-1479333	A	1:1479058-1479527
1:1480226-1480226	C	1:1479970-1480532
1:1480498-1480498	G	1:1479970-1480532
1:1509825-1509825	A	1:1509738-1510057
1:1534614-1534614	T	1:1534553-1535416
1:1534710-1534710	G	1:1534553-1535416
1:1551927-1551927	T	1:1551781-1552100
1:1552097-1552097	G	1:1551781-1552100
1:1558792-1558792	T	1:1558644-1559459
1:1560100-1560100	G	1:1560068-1561139
1:1560103-1560103	C	1:1560068-1561139
1:1562437-1562437	C	1:1561922-1564205
1:1562536-1562536	G	1:1561922-1564205
1:1562895-1562895	C	1:1561922-1564205
1:1563789-1563789	C	1:1561922-1564205
1:1564194-1564194	C	1:1561922-1564205
1:1564712-1564712	G	1:1564382-1565211
1:1571496-1571496	G	1:1571012-1573404
1:1571640-1571640	G	1:1571012-1573404
1:1572709-1572709	G	1:1571012-1573404
1:1572939-1572939	T	1:1571012-1573404
1:1572968-1572968	C	1:1571012-1573404
1:1573811-1573811	A	1:1573747-1574066
1:1574019-1574019	A	1:1573747-1574066
1:1574063-1574063	T	1:1573747-1574066
1:1575570-1575570	C	1:1575506-1575945
1:1575616-1575616	T	1:1575506-1575945
1:1575784-1575784	C	1:1575506-1575945
1:1575836-1575836	C	1:1575506-1575945
1:1575863-1575863	A	1:1575506-1575945
1:1575943-1575943	C	1:1575506-1575945
1:1575945-1575945	T	1:1575506-1575945
1:1577003-1577003	C	1:1576842-1577474
1:1577180-1577180	C	1:1576842-1577474
1:1577252-1577252	G	1:1576842-1577474
1:1577669-1577669	C	1:1577569-1578027
1:1580524-1580524	C	1:1580335-1580851
1:1580738-1580738	T	1:1580335-1580851
1:1580784-1580784	G	1:1580335-1580851
1:1581065-1581065	G	1:1580977-1581296
1:1581096-1581096	C	1:1580977-1581296
1:1581558-1581558	C	1:1581310-1581655
1:1581586-1581586	T	1:1581310-1581655
1:1581604-1581604	G	1:1581310-1581655
1:1581713-1581713	A	1:1581659-1582457
1:1581881-1581881	T	1:1581659-1582457
1:1581926-1581926	G	1:1581659-1582457
1:1582106-1582106	T	1:1581659-1582457
1:1582202-1582202	C	1:1581659-1582457
1:1582455-1582455	G	1:1581659-1582457
1:1585597-1585597	A	1:1585446-1585765
1:1585642-1585642	G	1:1585446-1585765
1:1586752-1586752	T	1:1586637-1587161
1:1588737-1588737	C	1:1588550-1589099
1:1599812-1599812	C	1:1599619-1600058
1:1599888-1599888	A	1:1599619-1600058
1:1599981-1599981	C	1:1599619-1600058
1:1601015-1601015	G	1:1600979-1601298
1:1601052-1601052	G	1:1600979-1601298
1:1603163-1603163	C	1:1602788-1603227
1:1607686-1607686	A	1:1607351-1608450
1:1607726-1607726	C	1:1607351-1608450
1:1608229-1608229	C	1:1607351-1608450
1:1608394-1608394	C	1:1607351-1608450
1:1632584-1632584	C	1:1631226-1633353
1:1633004-1633004	G	1:1631226-1633353
1:1633007-1633007	G	1:1631226-1633353
1:1635004-1635004	T	1:1634232-1636623
1:1635011-1635011	A	1:1634232-1636623
1:1635022-1635022	A	1:1634232-1636623
1:1635108-1635108	G	1:1634232-1636623
1:1635193-1635193	T	1:1634232-1636623
1:1635565-1635565	C	1:1634232-1636623
1:1635619-1635619	T	1:1634232-1636623
1:1635749-1635749	C	1:1634232-1636623
1:1635928-1635928	G	1:1634232-1636623
1:1635943-1635943	A	1:1634232-1636623
1:1635979-1635979	G	1:1634232-1636623
1:1636044-1636044	G	1:1634232-1636623
1:1636112-1636112	G	1:1634232-1636623
1:1636274-1636274	C	1:1634232-1636623
1:1636400-1636400	G	1:1634232-1636623
1:1636994-1636994	A	1:1636966-1637285
1:1637238-1637238	A	1:1636966-1637285
1:1637255-1637255	A	1:1636966-1637285
1:1637282-1637282	T	1:1636966-1637285
1:1638780-1638780	C	1:1638716-1639155
1:1638925-1638925	C	1:1638716-1639155
1:1638994-1638994	C	1:1638716-1639155
1:1639046-1639046	C	1:1638716-1639155
1:1639062-1639062	T	1:1638716-1639155
1:1639073-1639073	A	1:1638716-1639155
1:1639153-1639153	C	1:1638716-1639155
1:1639155-1639155	T	1:1638716-1639155
1:1639570-1639570	C	1:1639492-1639811
1:1639687-1639687	G	1:1639492-1639811
1:1639801-1639801	T	1:1639492-1639811
1:1640167-1640167	C	1:1640052-1640684
1:1640176-1640176	G	1:1640052-1640684
1:1640177-1640177	G	1:1640052-1640684
1:1640209-1640209	C	1:1640052-1640684
1:1640390-1640390	C	1:1640052-1640684
1:1640808-1640808	C	1:1640779-1641237
1:1640860-1640860	G	1:1640779-1641237
1:1640879-1640879	C	1:1640779-1641237
1:1643910-1643910	G	1:1643551-1644067
1:1643954-1643954	T	1:1643551-1644067
1:1644281-1644281	G	1:1644193-1644512
1:1644312-1644312	C	1:1644193-1644512
1:1644351-1644351	T	1:1644193-1644512
1:1644572-1644572	A	1:1644542-1644887
1:1644590-1644590	T	1:1644542-1644887
1:1644593-1644593	T	1:1644542-1644887
1:1644604-1644604	C	1:1644542-1644887
1:1644836-1644836	G	1:1644542-1644887
1:1644908-1644908	C	1:1644892-1645689
1:1645050-1645050	C	1:1644892-1645689
1:1645093-1645093	C	1:1644892-1645689
1:1645113-1645113	T	1:1644892-1645689
1:1645190-1645190	T	1:1644892-1645689
1:1645366-1645366	A	1:1644892-1645689
1:1645399-1645399	A	1:1644892-1645689
1:1645434-1645434	C	1:1644892-1645689
1:1645511-1645511	C	1:1644892-1645689
1:1645687-1645687	G	1:1644892-1645689
1:1647686-1647686	A	1:1647631-1648070
1:1647928-1647928	A	1:1647631-1648070
1:1647971-1647971	G	1:1647631-1648070
1:1647990-1647990	C	1:1647631-1648070
1:1648018-1648018	C	1:1647631-1648070
1:1648027-1648027	T	1:1647631-1648070
1:1648053-1648053	A	1:1647631-1648070
1:1648054-1648054	A	1:1647631-1648070
1:1648058-1648058	G	1:1647631-1648070
1:1650807-1650807	T	1:1650611-1651050
1:1650845-1650845	G	1:1650611-1651050
1:1652991-1652991	G	1:1652849-1653373
1:1653004-1653004	T	1:1652849-1653373
1:1653028-1653028	C	1:1652849-1653373
1:1653303-1653303	T	1:1652849-1653373
1:1653361-1653361	C	1:1652849-1653373
1:1653885-1653885	C	1:1653871-1654421
1:1654013-1654013	C	1:1653871-1654421
1:1654038-1654038	G	1:1653871-1654421
1:1654058-1654058	C	1:1653871-1654421
1:1656778-1656778	C	1:1656697-1657016
1:1663831-1663831	C	1:1663768-1664087
1:1663851-1663851	G	1:1663768-1664087
1:1663861-1663861	G	1:1663768-1664087
1:1664019-1664019	T	1:1663768-1664087
1:1666175-1666175	C	1:1665982-1666421
1:1666251-1666251	G	1:1665982-1666421
1:1666338-1666338	G	1:1665982-1666421
1:1666342-1666342	A	1:1665982-1666421
1:1669734-1669734	G	1:1669603-1670043
1:1669748-1669748	A	1:1669603-1670043
1:1669964-1669964	G	1:1669603-1670043
1:1670036-1670036	C	1:1669603-1670043
1:1670537-1670537	C	1:1670209-1671308
1:1670958-1670958	C	1:1670209-1671308
1:1684169-1684169	C	1:1684097-1684658
1:1684472-1684472	C	1:1684097-1684658
1:1686040-1686040	G	1:1685349-1686279
1:1686081-1686081	G	1:1685349-1686279
1:1686943-1686943	T	1:1686674-1687023
1:1686962-1686962	C	1:1686674-1687023
1:1687625-1687625	T	1:1687550-1688904
1:1687791-1687791	C	1:1687550-1688904
1:1688096-1688096	C	1:1687550-1688904
1:1688192-1688192	A	1:1687550-1688904
1:1688384-1688384	G	1:1687550-1688904
1:1688469-1688469	C	1:1687550-1688904
1:1688513-1688513	G	1:1687550-1688904
1:1689762-1689762	T	1:1689667-1690106
1:1690793-1690793	G	1:1690391-1690830
1:1691050-1691050	C	1:1691037-1691476
1:1696659-1696659	A	1:1696506-1696975
1:1718642-1718642	C	1:1718633-1718982
1:1737895-1737895	G	1:1737786-1738105
1:1737900-1737900	C	1:1737786-1738105
1:1749224-1749224	G	1:1749135-1749454
1:1749412-1749412	T	1:1749135-1749454
1:1846582-1846582	A	1:1846573-1846892
1:1846765-1846765	G	1:1846573-1846892
1:1847856-1847856	G	1:1847747-1848768
1:1847979-1847979	T	1:1847747-1848768
1:1848109-1848109	G	1:1847747-1848768
1:1848160-1848160	A	1:1847747-1848768
1:1848734-1848734	A	1:1847747-1848768
1:1849529-1849529	A	1:1849151-1850123
1:1849530-1849530	T	1:1849151-1850123
1:1849744-1849744	G	1:1849151-1850123
1:1849923-1849923	C	1:1849151-1850123
1:1849999-1849999	G	1:1849151-1850123
1:1850428-1850428	A	1:1850193-1850894
1:1853588-1853588	C	1:1853587-1855510
1:1853863-1853863	T	1:1853587-1855510
1:1853921-1853921	T	1:1853587-1855510
1:1854109-1854109	A	1:1853587-1855510
1:1854321-1854321	A	1:1853587-1855510
1:1854546-1854546	C	1:1853587-1855510
1:1854717-1854717	C	1:1853587-1855510
1:1855319-1855319	C	1:1853587-1855510
1:1855450-1855450	A	1:1853587-1855510
1:1855708-1855708	C	1:1855675-1856114
1:1856098-1856098	C	1:1855675-1856114
1:1858071-1858071	G	1:1857507-1858619
1:1858161-1858161	C	1:1857507-1858619
1:1858309-1858309	T	1:1857507-1858619
1:1859131-1859131	C	1:1858896-1859335
1:1859176-1859176	T	1:1858896-1859335
1:1859296-1859296	T	1:1858896-1859335
1:1887019-1887019	A	1:1886873-1887432
1:1887245-1887245	G	1:1886873-1887432
1:1888193-1888193	C	1:1887891-1888360
1:1888330-1888330	C	1:1887891-1888360
1:1891263-1891263	A	1:1891246-1891595
1:1891477-1891477	A	1:1891246-1891595
1:1895177-1895177	C	1:1895027-1895466
1:1896185-1896185	T	1:1896164-1896633
1:1896223-1896223	C	1:1896164-1896633
1:1896440-1896440	G	1:1896164-1896633
1:1896553-1896553	C	1:1896164-1896633
1:1897753-1897753	C	1:1897668-1898107
1:1898045-1898045	G	1:1897668-1898107
1:1899959-1899959	C	1:1899953-1900392
1:1900186-1900186	T	1:1899953-1900392
1:1900232-1900232	T	1:1899953-1900392
1:1900332-1900332	A	1:1899953-1900392
1:1900339-1900339	A	1:1899953-1900392
1:1900375-1900375	G	1:1899953-1900392
1:1900376-1900376	C	1:1899953-1900392
1:1903303-1903303	C	1:1903280-1903629
1:1903357-1903357	G	1:1903280-1903629
1:1916890-1916890	C	1:1916687-1917036
1:1918488-1918488	A	1:1918235-1918584
1:1918535-1918535	A	1:1918235-1918584
1:1918584-1918584	C	1:1918235-1918584
1:1922303-1922303	C	1:1922202-1922521
1:1951006-1951006	A	1:1950714-1951033
1:1956362-1956362	G	1:1956247-1956596
1:1957037-1957037	T	1:1956617-1957286
1:1959699-1959699	G	1:1959443-1959882
1:1960674-1960674	C	1:1960408-1961851
1:1960926-1960926	T	1:1960408-1961851
1:1961408-1961408	C	1:1960408-1961851
1:1961466-1961466	C	1:1960408-1961851
1:1982013-1982013	C	1:1981945-1982264
1:1986754-1986754	G	1:1986721-1987160
1:1987803-1987803	G	1:1987778-1988127
1:1987993-1987993	T	1:1987778-1988127
1:1988044-1988044	G	1:1987778-1988127
1:1991014-1991014	A	1:1990845-1991164
1:1991123-1991123	G	1:1990845-1991164
1:1991162-1991162	G	1:1990845-1991164
1:2005740-2005740	T	1:2005544-2005863
1:2005805-2005805	C	1:2005544-2005863
1:2066742-2066742	T	1:2066584-2066903
1:2067708-2067708	G	1:2067287-2067848
1:2075560-2075560	T	1:2075495-2075934
1:2075570-2075570	T	1:2075495-2075934
1:2075814-2075814	C	1:2075495-2075934
1:2077409-2077409	A	1:2077347-2077666
1:2082184-2082184	G	1:2082073-2082542
1:2082458-2082458	C	1:2082073-2082542
1:2082489-2082489	G	1:2082073-2082542
1:2082505-2082505	C	1:2082073-2082542
1:2087557-2087557	T	1:2087293-2087642
1:2101059-2101059	C	1:2100822-2101141
1:2113266-2113266	G	1:2113244-2114283
1:2113565-2113565	T	1:2113244-2114283
1:2114271-2114271	C	1:2113244-2114283
1:2116287-2116287	C	1:2115860-2117114
1:2117558-2117558	C	1:2117327-2117766
1:2118539-2118539	T	1:2118461-2118780
1:2121118-2121118	C	1:2120994-2121343
1:2125172-2125172	G	1:2124904-2125724
1:2130234-2130234	C	1:2130030-2130589
1:2144788-2144788	A	1:2144463-2145264
1:2144982-2144982	G	1:2144463-2145264
1:2145251-2145251	C	1:2144463-2145264
1:2145259-2145259	G	1:2144463-2145264
1:2160390-2160390	C	1:2160102-2161305
1:2160661-2160661	C	1:2160102-2161305
1:2234251-2234251	A	1:2234230-2235001
1:2234632-2234632	G	1:2234230-2235001
1:2234903-2234903	C	1:2234230-2235001
1:2235656-2235656	G	1:2235130-2236190
1:2235662-2235662	G	1:2235130-2236190
1:2235672-2235672	C	1:2235130-2236190
1:2237665-2237665	C	1:2237354-2237793
1:2237752-2237752	T	1:2237354-2237793
1:2238237-2238237	A	1:2237890-2238329
1:2248058-2248058	C	1:2248037-2248598
1:2252759-2252759	A	1:2252700-2253139
1:2255633-2255633	G	1:2255399-2255718
1:2261462-2261462	G	1:2261263-2262064
1:2261607-2261607	G	1:2261263-2262064
1:2261983-2261983	C	1:2261263-2262064
1:2286920-2286920	C	1:2286735-2287054
1:2286947-2286947	A	1:2286735-2287054
1:2288747-2288747	T	1:2288734-2289173
1:2288852-2288852	G	1:2288734-2289173
1:2290143-2290143	G	1:2289873-2290312
1:2290255-2290255	C	1:2289873-2290312
1:2290256-2290256	G	1:2289873-2290312
1:2290288-2290288	T	1:2289873-2290312
1:2304000-2304000	G	1:2303815-2304134
1:2310470-2310470	A	1:2310362-2310801
1:2316315-2316315	A	1:2316269-2316708
1:2316356-2316356	C	1:2316269-2316708
1:2316583-2316583	C	1:2316269-2316708
1:2323041-2323041	T	1:2322775-2323094
1:2328714-2328714	A	1:2328447-2328766
1:2332391-2332391	C	1:2332145-2332494
1:2337194-2337194	C	1:2337079-2337398
1:2337277-2337277	C	1:2337079-2337398
1:2338015-2338015	T	1:2337741-2338496
1:2338126-2338126	C	1:2337741-2338496
1:2340173-2340173	C	1:2339724-2340433
1:2340200-2340200	T	1:2339724-2340433
1:2340212-2340212	G	1:2339724-2340433
1:2344042-2344042	G	1:2343726-2344045
1:2407980-2407980	G	1:2407870-2408309
1:2409811-2409811	C	1:2409768-2410207
1:2409892-2409892	A	1:2409768-2410207
1:2411451-2411451	A	1:2411014-2411905
1:2411523-2411523	G	1:2411014-2411905
1:2418602-2418602	C	1:2418233-2419316
1:2418625-2418625	C	1:2418233-2419316
1:2418895-2418895	G	1:2418233-2419316
1:2418935-2418935	C	1:2418233-2419316
1:2420590-2420590	T	1:2420512-2420951
1:2420913-2420913	A	1:2420512-2420951
1:2422614-2422614	G	1:2422483-2422922
1:2426248-2426248	G	1:2426181-2426500
1:2426313-2426313	G	1:2426181-2426500
1:2428874-2428874	T	1:2428775-2429214
1:2430617-2430617	C	1:2429804-2430815
1:2431057-2431057	C	1:2430960-2431279
1:2433629-2433629	C	1:2433405-2434670
1:2433894-2433894	G	1:2433405-2434670
1:2433900-2433900	C	1:2433405-2434670
1:2435738-2435738	G	1:2435278-2436779
1:2436256-2436256	G	1:2435278-2436779
1:2436303-2436303	A	1:2435278-2436779
1:2436778-2436778	A	1:2435278-2436779
1:2441358-2441358	T	1:2441175-2441705
1:2441392-2441392	T	1:2441175-2441705
1:2442686-2442686	C	1:2442612-2443254
1:2442953-2442953	C	1:2442612-2443254
1:2443212-2443212	G	1:2442612-2443254
1:2444226-2444226	C	1:2444153-2444622
1:2444414-2444414	G	1:2444153-2444622
1:2445406-2445406	A	1:2445295-2445644
1:2445410-2445410	C	1:2445295-2445644
1:2445576-2445576	C	1:2445295-2445644
1:2446880-2446880	A	1:2446859-2447298
1:2446960-2446960	T	1:2446859-2447298
1:2449924-2449924	G	1:2449836-2450155
1:2452054-2452054	G	1:2452004-2452866
1:2452357-2452357	G	1:2452004-2452866
1:2452444-2452444	A	1:2452004-2452866
1:2452569-2452569	T	1:2452004-2452866
1:2458010-2458010	G	1:2457784-2458184
1:2488153-2488153	A	1:2487979-2488298
1:2491164-2491164	G	1:2491120-2491559
1:2491205-2491205	C	1:2491120-2491559
1:2494330-2494330	G	1:2494093-2494869
1:2494785-2494785	G	1:2494093-2494869
1:2518214-2518214	G	1:2518196-2518851
1:2518410-2518410	C	1:2518196-2518851
1:2520302-2520302	T	1:2520200-2520639
1:2520500-2520500	G	1:2520200-2520639
1:2520527-2520527	T	1:2520200-2520639
1:2520743-2520743	C	1:2520668-2521017
1:2522356-2522356	G	1:2522319-2522638
1:2522392-2522392	G	1:2522319-2522638
1:2523344-2523344	T	1:2523229-2523578
1:2523969-2523969	C	1:2523967-2524558
1:2523977-2523977	T	1:2523967-2524558
1:2523993-2523993	G	1:2523967-2524558
1:2523999-2523999	G	1:2523967-2524558
1:2524015-2524015	T	1:2523967-2524558
1:2524037-2524037	C	1:2523967-2524558
1:2524038-2524038	C	1:2523967-2524558
1:2524041-2524041	G	1:2523967-2524558
1:2524047-2524047	G	1:2523967-2524558
1:2524205-2524205	C	1:2523967-2524558
1:2524457-2524457	T	1:2523967-2524558
1:2524485-2524485	C	1:2523967-2524558
1:2525152-2525152	T	1:2525093-2525519
1:2525208-2525208	C	1:2525093-2525519
1:2526336-2526336	C	1:2526121-2526440
1:2526621-2526621	G	1:2526597-2526916
1:2526746-2526746	A	1:2526597-2526916
1:2528133-2528133	T	1:2527814-2528283
1:2529552-2529552	G	1:2529503-2529852
1:2535496-2535496	C	1:2535208-2535872
1:2535613-2535613	C	1:2535208-2535872
1:2535758-2535758	A	1:2535208-2535872
1:2537072-2537072	C	1:2536840-2537189
1:2537095-2537095	G	1:2536840-2537189
1:2537166-2537166	A	1:2536840-2537189
1:2537838-2537838	C	1:2537496-2537965
1:2538344-2538344	A	1:2538271-2538620
1:2538349-2538349	G	1:2538271-2538620
1:2541269-2541269	A	1:2540658-2541409
1:2542653-2542653	A	1:2542590-2542909
1:2560735-2560735	A	1:2560598-2561060
1:2560882-2560882	G	1:2560598-2561060
1:2560903-2560903	T	1:2560598-2561060
1:2560939-2560939	C	1:2560598-2561060
1:2573199-2573199	A	1:2572671-2573470
1:2700372-2700372	C	1:2700136-2700455
1:2702595-2702595	G	1:2702266-2702705
1:2704112-2704112	T	1:2703879-2704438
1:2938265-2938265	C	1:2938088-2939517
1:2938569-2938569	C	1:2938088-2939517
1:2938697-2938697	T	1:2938088-2939517
1:2938924-2938924	T	1:2938088-2939517
1:2938989-2938989	G	1:2938088-2939517
1:2979174-2979174	C	1:2979010-2979689
1:2979184-2979184	G	1:2979010-2979689
1:2980578-2980578	C	1:2980542-2980981
1:2980793-2980793	T	1:2980542-2980981
1:2983963-2983963	G	1:2983753-2984312
1:2984087-2984087	C	1:2983753-2984312
1:2985810-2985810	C	1:2985648-2985967
1:2985885-2985885	C	1:2985648-2985967
1:2991808-2991808	T	1:2991609-2992368
1:2991933-2991933	A	1:2991609-2992368
1:3087373-3087373	A	1:3087213-3088014
1:3103786-3103786	C	1:3103738-3104539
1:3103826-3103826	C	1:3103738-3104539
1:3190856-3190856	C	1:3190444-3191605
1:3245799-3245799	T	1:3245538-3246339
1:3246093-3246093	G	1:3245538-3246339
1:3246113-3246113	G	1:3245538-3246339
1:3246171-3246171	A	1:3245538-3246339
1:3301586-3301586	G	1:3301533-3302002
1:3301721-3301721	C	1:3301533-3302002
1:3301962-3301962	C	1:3301533-3302002
1:3312963-3312963	C	1:3312946-3313265
1:3319244-3319244	G	1:3319209-3319678
1:3319339-3319339	G	1:3319209-3319678
1:3319461-3319461	C	1:3319209-3319678
1:3319674-3319674	C	1:3319209-3319678
1:3321134-3321134	G	1:3321127-3321596
1:3321167-3321167	C	1:3321127-3321596
1:3321941-3321941	A	1:3321916-3322355
1:3321983-3321983	G	1:3321916-3322355
1:3327973-3327973	G	1:3327806-3329475
1:3328358-3328358	T	1:3327806-3329475
1:3328659-3328659	C	1:3327806-3329475
1:3329263-3329263	C	1:3327806-3329475
1:3329384-3329384	C	1:3327806-3329475
1:3334598-3334598	C	1:3334227-3334696
1:3335362-3335362	G	1:3335110-3335429
1:3342109-3342109	G	1:3341980-3342449
1:3342128-3342128	G	1:3341980-3342449
1:3342364-3342364	C	1:3341980-3342449
1:3342530-3342530	G	1:3342482-3342921
1:3342804-3342804	G	1:3342482-3342921
1:3350134-3350134	T	1:3350113-3350527
1:3350173-3350173	T	1:3350113-3350527
1:3350409-3350409	G	1:3350113-3350527
1:3380057-3380057	G	1:3379483-3380402
1:3380337-3380337	G	1:3379483-3380402
1:3383665-3383665	G	1:3383597-3384036
1:3383898-3383898	A	1:3383597-3384036
1:3388183-3388183	G	1:3388069-3388508
1:3388269-3388269	G	1:3388069-3388508
1:3388406-3388406	A	1:3388069-3388508
1:3389543-3389543	T	1:3389498-3390241
1:3389727-3389727	C	1:3389498-3390241
1:3389885-3389885	C	1:3389498-3390241
1:3390219-3390219	C	1:3389498-3390241
1:3394279-3394279	C	1:3394265-3394734
1:3394640-3394640	A	1:3394265-3394734
1:3395039-3395039	G	1:3394832-3395301
1:3395174-3395174	C	1:3394832-3395301
1:3397062-3397062	G	1:3396832-3397301
1:3407007-3407007	G	1:3406933-3407282
1:3407043-3407043	G	1:3406933-3407282
1:3407101-3407101	C	1:3406933-3407282
1:3407367-3407367	G	1:3407340-3407659
1:3407369-3407369	G	1:3407340-3407659
1:3410221-3410221	C	1:3410149-3411460
1:3410223-3410223	A	1:3410149-3411460
1:3410229-3410229	G	1:3410149-3411460
1:3410410-3410410	C	1:3410149-3411460
1:3410531-3410531	G	1:3410149-3411460
1:3410581-3410581	G	1:3410149-3411460
1:3410644-3410644	A	1:3410149-3411460
1:3410973-3410973	C	1:3410149-3411460
1:3411038-3411038	G	1:3410149-3411460
1:3411184-3411184	G	1:3410149-3411460
1:3411367-3411367	T	1:3410149-3411460
1:3411396-3411396	T	1:3410149-3411460
1:3411413-3411413	C	1:3410149-3411460
1:3412418-3412418	G	1:3412298-3412737
1:3412644-3412644	G	1:3412298-3412737
1:3412726-3412726	C	1:3412298-3412737
1:3413153-3413153	G	1:3413063-3414080
1:3413426-3413426	A	1:3413063-3414080
1:3413514-3413514	C	1:3413063-3414080
1:3413868-3413868	C	1:3413063-3414080
1:3413997-3413997	G	1:3413063-3414080
1:3416449-3416449	C	1:3415996-3416643
1:3416502-3416502	C	1:3415996-3416643
1:3417131-3417131	A	1:3417056-3418026
1:3417211-3417211	G	1:3417056-3418026
1:3417960-3417960	G	1:3417056-3418026
1:3418391-3418391	C	1:3418203-3418642
1:3418565-3418565	T	1:3418203-3418642
1:3421658-3421658	A	1:3421589-3422272
1:3421897-3421897	A	1:3421589-3422272
1:3422144-3422144	G	1:3421589-3422272
1:3422529-3422529	G	1:3422516-3422955
1:3422642-3422642	A	1:3422516-3422955
1:3422880-3422880	G	1:3422516-3422955
1:3424388-3424388	G	1:3424173-3424642
1:3424508-3424508	G	1:3424173-3424642
1:3425183-3425183	G	1:3424938-3425407
1:3425867-3425867	C	1:3425504-3425943
1:3426594-3426594	A	1:3426275-3426714
1:3426693-3426693	A	1:3426275-3426714
1:3427298-3427298	G	1:3427187-3427626
1:3427351-3427351	A	1:3427187-3427626
1:3427485-3427485	G	1:3427187-3427626
1:3427562-3427562	C	1:3427187-3427626
1:3428160-3428160	T	1:3427963-3428402
1:3428424-3428424	G	1:3428411-3428850
1:3428428-3428428	C	1:3428411-3428850
1:3428608-3428608	G	1:3428411-3428850
1:3428747-3428747	T	1:3428411-3428850
1:3440647-3440647	T	1:3440499-3440968
1:3440824-3440824	G	1:3440499-3440968
1:3440919-3440919	G	1:3440499-3440968
1:3440943-3440943	A	1:3440499-3440968
1:3447797-3447797	G	1:3447507-3447946
1:3447899-3447899	C	1:3447507-3447946
1:3447914-3447914	G	1:3447507-3447946
1:3496328-3496328	T	1:3496281-3496600
1:3496479-3496479	T	1:3496281-3496600
1:3511934-3511934	A	1:3511767-3512116
1:3512008-3512008	G	1:3511767-3512116
1:3512115-3512115	G	1:3511767-3512116
1:3518944-3518944	T	1:3518877-3519316
1:3519179-3519179	C	1:3518877-3519316
1:3527944-3527944	C	1:3527547-3527986
1:3541915-3541915	C	1:3541638-3542584
1:3542186-3542186	G	1:3541638-3542584
1:3543951-3543951	G	1:3543921-3544360
1:3544187-3544187	C	1:3543921-3544360
1:3544346-3544346	T	1:3543921-3544360
1:3544868-3544868	C	1:3544820-3545289
1:3545250-3545250	T	1:3544820-3545289
1:3548136-3548136	T	1:3547360-3548371
1:3548342-3548342	G	1:3547360-3548371
1:3548832-3548832	G	1:3548590-3549059
1:3549852-3549852	G	1:3549764-3550231
1:3551792-3551792	G	1:3551410-3552010
1:3555428-3555428	G	1:3555190-3555509
1:3563428-3563428	C	1:3563038-3563507
1:3564231-3564231	C	1:3563828-3564267
1:3566433-3566433	T	1:3566369-3566688
1:3598899-3598899	C	1:3598802-3599121
1:3598900-3598900	G	1:3598802-3599121
1:3598910-3598910	C	1:3598802-3599121
1:3599048-3599048	C	1:3598802-3599121
1:3599514-3599514	C	1:3599434-3599903
1:3607520-3607520	G	1:3607329-3607648
1:3607532-3607532	G	1:3607329-3607648
1:3638593-3638593	G	1:3638428-3638897
1:3638674-3638674	C	1:3638428-3638897
1:3638767-3638767	C	1:3638428-3638897
1:3638834-3638834	C	1:3638428-3638897
1:3640085-3640085	C	1:3639756-3640195
1:3644085-3644085	G	1:3644043-3644482
1:3644349-3644349	A	1:3644043-3644482
1:3644374-3644374	A	1:3644043-3644482
1:3644562-3644562	G	1:3644547-3644896
1:3644669-3644669	C	1:3644547-3644896
1:3644715-3644715	C	1:3644547-3644896
1:3644754-3644754	T	1:3644547-3644896
1:3644805-3644805	A	1:3644547-3644896
1:3644858-3644858	G	1:3644547-3644896
1:3645835-3645835	C	1:3645702-3646354
1:3645844-3645844	G	1:3645702-3646354
1:3646137-3646137	C	1:3645702-3646354
1:3646192-3646192	G	1:3645702-3646354
1:3646214-3646214	T	1:3645702-3646354
1:3646291-3646291	G	1:3645702-3646354
1:3647419-3647419	G	1:3647340-3647779
1:3647962-3647962	T	1:3647914-3648233
1:3649205-3649205	G	1:3649197-3649756
1:3649403-3649403	G	1:3649197-3649756
1:3649562-3649562	G	1:3649197-3649756
1:3659657-3659657	G	1:3659590-3659909
1:3659742-3659742	C	1:3659590-3659909
1:3662845-3662845	A	1:3662069-3662868
1:3669172-3669172	C	1:3668925-3669484
1:3669201-3669201	A	1:3668925-3669484
1:3669205-3669205	C	1:3668925-3669484
1:3670946-3670946	C	1:3670494-3670963
1:3672156-3672156	C	1:3671886-3672235
1:3673496-3673496	T	1:3673156-3673595
1:3677818-3677818	G	1:3677670-3678139
1:3677933-3677933	T	1:3677670-3678139
1:3678128-3678128	G	1:3677670-3678139
1:3679139-3679139	T	1:3679070-3679389
1:3679146-3679146	G	1:3679070-3679389
1:3679307-3679307	T	1:3679070-3679389
1:3679775-3679775	C	1:3679523-3680554
1:3680056-3680056	G	1:3679523-3680554
1:3680427-3680427	C	1:3679523-3680554
1:3683690-3683690	A	1:3683653-3684122
1:3684107-3684107	T	1:3683653-3684122
1:3686318-3686318	G	1:3686239-3686558
1:3686415-3686415	C	1:3686239-3686558
1:3687889-3687889	C	1:3687776-3688245
1:3688030-3688030	C	1:3687776-3688245
1:3697486-3697486	C	1:3697466-3698280
1:3697663-3697663	C	1:3697466-3698280
1:3698017-3698017	G	1:3697466-3698280
1:3698224-3698224	G	1:3697466-3698280
1:3700430-3700430	G	1:3700398-3700837
1:3700618-3700618	G	1:3700398-3700837
1:3701490-3701490	C	1:3701489-3701928
1:3701491-3701491	A	1:3701489-3701928
1:3701523-3701523	C	1:3701489-3701928
1:3701580-3701580	G	1:3701489-3701928
1:3701663-3701663	T	1:3701489-3701928
1:3701832-3701832	C	1:3701489-3701928
1:3703334-3703334	G	1:3703276-3703990
1:3703337-3703337	G	1:3703276-3703990
1:3703698-3703698	A	1:3703276-3703990
1:3703710-3703710	G	1:3703276-3703990
1:3703903-3703903	C	1:3703276-3703990
1:3712513-3712513	G	1:3712273-3713192
1:3713073-3713073	C	1:3712273-3713192
1:3713077-3713077	G	1:3712273-3713192
1:3731959-3731959	C	1:3731804-3732243
1:3731965-3731965	G	1:3731804-3732243
1:3732103-3732103	T	1:3731804-3732243
1:3732172-3732172	C	1:3731804-3732243
1:3732707-3732707	T	1:3732659-3733098
1:3732729-3732729	A	1:3732659-3733098
1:3732782-3732782	T	1:3732659-3733098
1:3739587-3739587	G	1:3739582-3740276
1:3740270-3740270	G	1:3739582-3740276
1:3742257-3742257	C	1:3742186-3742535
1:3743132-3743132	T	1:3743130-3743449
1:3743151-3743151	G	1:3743130-3743449
1:3743186-3743186	C	1:3743130-3743449
1:3743319-3743319	G	1:3743130-3743449
1:3743350-3743350	G	1:3743130-3743449
1:3743391-3743391	C	1:3743130-3743449
1:3745787-3745787	T	1:3745724-3746043
1:3745924-3745924	G	1:3745724-3746043
1:3746254-3746254	T	1:3746238-3746677
1:3746514-3746514	C	1:3746238-3746677
1:3746583-3746583	G	1:3746238-3746677
1:3746585-3746585	T	1:3746238-3746677
1:3746589-3746589	C	1:3746238-3746677
1:3747579-3747579	G	1:3747478-3747917
1:3747580-3747580	C	1:3747478-3747917
1:3747603-3747603	T	1:3747478-3747917
1:3750729-3750729	A	1:3750293-3750732
1:3750731-3750731	T	1:3750293-3750732
1:3751459-3751459	C	1:3751353-3751792
1:3753013-3753013	G	1:3752957-3753377
1:3753136-3753136	A	1:3752957-3753377
1:3753315-3753315	G	1:3752957-3753377
1:3755675-3755675	T	1:3755386-3755825
1:3756074-3756074	C	1:3756036-3756475
1:3756120-3756120	A	1:3756036-3756475
1:3756155-3756155	T	1:3756036-3756475
1:3756462-3756462	C	1:3756036-3756475
1:3759760-3759760	C	1:3759583-3760022
1:3759784-3759784	A	1:3759583-3760022
1:3759937-3759937	A	1:3759583-3760022
1:3761465-3761465	T	1:3761319-3761668
1:3761479-3761479	C	1:3761319-3761668
1:3761650-3761650	A	1:3761319-3761668
1:3761772-3761772	C	1:3761724-3762043
1:3764216-3764216	C	1:3763888-3764327
1:3765055-3765055	C	1:3765039-3765478
1:3765386-3765386	G	1:3765039-3765478
1:3765424-3765424	G	1:3765039-3765478
1:3768815-3768815	C	1:3768755-3769074
1:3769033-3769033	A	1:3768755-3769074
1:3769034-3769034	A	1:3768755-3769074
1:3774130-3774130	A	1:3774065-3774384
1:3774138-3774138	T	1:3774065-3774384
1:3774296-3774296	A	1:3774065-3774384
1:3774312-3774312	T	1:3774065-3774384
1:3775226-3775226	G	1:3775125-3775564
1:3775454-3775454	C	1:3775125-3775564
1:3775507-3775507	C	1:3775125-3775564
1:3782115-3782115	G	1:3782046-3782725
1:3782608-3782608	C	1:3782046-3782725
1:3784454-3784454	T	1:3784388-3784737
1:3784464-3784464	G	1:3784388-3784737
1:3786033-3786033	G	1:3786004-3786473
1:3786146-3786146	C	1:3786004-3786473
1:3786189-3786189	G	1:3786004-3786473
1:3786245-3786245	G	1:3786004-3786473
1:3786410-3786410	G	1:3786004-3786473
1:3788968-3788968	G	1:3788896-3789245
1:3789195-3789195	T	1:3788896-3789245
1:3789229-3789229	C	1:3788896-3789245
1:3800242-3800242	A	1:3799968-3800407
1:3806335-3806335	G	1:3806314-3806782
1:3806358-3806358	T	1:3806314-3806782
1:3806643-3806643	T	1:3806314-3806782
1:3807122-3807122	G	1:3806977-3807776
1:3807388-3807388	G	1:3806977-3807776
1:3807749-3807749	C	1:3806977-3807776
1:3809423-3809423	G	1:3809344-3809663
1:3809528-3809528	C	1:3809344-3809663
1:3812608-3812608	C	1:3812569-3812888
1:3812661-3812661	C	1:3812569-3812888
1:3812707-3812707	G	1:3812569-3812888
1:3812710-3812710	T	1:3812569-3812888
1:3812848-3812848	C	1:3812569-3812888
1:3816598-3816598	A	1:3816583-3816935
1:3816604-3816604	G	1:3816583-3816935
1:3816683-3816683	A	1:3816583-3816935
1:3816854-3816854	G	1:3816583-3816935
1:3816893-3816893	C	1:3816583-3816935
1:3816910-3816910	C	1:3816583-3816935
1:4772053-4772053	T	1:4771803-4772908
1:4772717-4772717	G	1:4771803-4772908
1:4829835-4829835	A	1:4829797-4830116
1:4834420-4834420	C	1:4834363-4834682
1:4834606-4834606	T	1:4834363-4834682
1:5923501-5923501	C	1:5923175-5923614
1:5924270-5924270	T	1:5924268-5924707
1:5924518-5924518	G	1:5924268-5924707
1:5925040-5925040	G	1:5925028-5925467
1:5925371-5925371	G	1:5925028-5925467
1:5926507-5926507	T	1:5926314-5926635
1:5927031-5927031	A	1:5926973-5927292
1:5927738-5927738	G	1:5927658-5928228
1:5928133-5928133	C	1:5927658-5928228
1:5933384-5933384	C	1:5933194-5933513
1:5934490-5934490	A	1:5934404-5935326
1:5934500-5934500	T	1:5934404-5935326
1:5934837-5934837	C	1:5934404-5935326
1:5934887-5934887	C	1:5934404-5935326
1:5935162-5935162	A	1:5934404-5935326
1:5935222-5935222	T	1:5934404-5935326
1:5937091-5937091	T	1:5937033-5937476
1:5937168-5937168	G	1:5937033-5937476
1:5937327-5937327	C	1:5937033-5937476
1:5937391-5937391	C	1:5937033-5937476
1:5937413-5937413	A	1:5937033-5937476
1:5939544-5939544	T	1:5939409-5939848
1:5940243-5940243	G	1:5940017-5940458
1:5947217-5947217	G	1:5947216-5947655
1:5947308-5947308	G	1:5947216-5947655
1:5948677-5948677	G	1:5948494-5948813
1:5965381-5965381	C	1:5965228-5965987
1:5965455-5965455	C	1:5965228-5965987
1:5967064-5967064	G	1:5967009-5967448
1:5969139-5969139	G	1:5969083-5969402
1:5969245-5969245	G	1:5969083-5969402
1:5987696-5987696	T	1:5987558-5987997
1:5987978-5987978	A	1:5987558-5987997
1:6007446-6007446	C	1:6007007-6007446
1:6027252-6027252	A	1:6027231-6027550
1:6038583-6038583	G	1:6038182-6038621
1:6046264-6046264	G	1:6046062-6046501
1:6046432-6046432	C	1:6046062-6046501
1:6101771-6101771	C	1:6101752-6102071
1:6101773-6101773	G	1:6101752-6102071
1:6111757-6111757	G	1:6111486-6111925
1:6142308-6142308	T	1:6142135-6142454
1:6142439-6142439	C	1:6142135-6142454
1:6145365-6145365	A	1:6145126-6145445
1:6145379-6145379	C	1:6145126-6145445
1:6145380-6145380	G	1:6145126-6145445
1:6145407-6145407	G	1:6145126-6145445
1:6147407-6147407	C	1:6147359-6147708
1:6149053-6149053	C	1:6148930-6149249
1:6149122-6149122	G	1:6148930-6149249
1:6150637-6150637	C	1:6150302-6150651
1:6154417-6154417	C	1:6154343-6154662
1:6155332-6155332	T	1:6155223-6155796
1:6156306-6156306	G	1:6156024-6156343
1:6156915-6156915	G	1:6156536-6156975
1:6157221-6157221	C	1:6157213-6157532
1:6157282-6157282	C	1:6157213-6157532
1:6157297-6157297	T	1:6157213-6157532
1:6157434-6157434	C	1:6157213-6157532
1:6158562-6158562	A	1:6158430-6158749
1:6160115-6160115	G	1:6159761-6160200
1:6161959-6161959	G	1:6161847-6162286
1:6162054-6162054	T	1:6161847-6162286
1:6165419-6165419	C	1:6165298-6165617
1:6170353-6170353	C	1:6170300-6170739
1:6170699-6170699	C	1:6170300-6170739
1:6171992-6171992	C	1:6171699-6172048
1:6172875-6172875	G	1:6172854-6173173
1:6183926-6183926	T	1:6183868-6184268
1:6184092-6184092	A	1:6183868-6184268
1:6184192-6184192	A	1:6183868-6184268
1:6184860-6184860	C	1:6184429-6184868
1:6185064-6185064	G	1:6185007-6185446
1:6185532-6185532	G	1:6185468-6186031
1:6185608-6185608	G	1:6185468-6186031
1:6188075-6188075	C	1:6187972-6188411
1:6188377-6188377	G	1:6187972-6188411
1:6188546-6188546	G	1:6188424-6189233
1:6188779-6188779	G	1:6188424-6189233
1:6188803-6188803	T	1:6188424-6189233
1:6190215-6190215	C	1:6190076-6190545
1:6190315-6190315	C	1:6190076-6190545
1:6191632-6191632	C	1:6191500-6191969
1:6194018-6194018	C	1:6194004-6194473
1:6194347-6194347	T	1:6194004-6194473
1:6195024-6195024	C	1:6194599-6195068
1:6195493-6195493	G	1:6195127-6195596
1:6195548-6195548	C	1:6195127-6195596
1:6196394-6196394	G	1:6196388-6197076
1:6196493-6196493	A	1:6196388-6197076
1:6196517-6196517	G	1:6196388-6197076
1:6196869-6196869	A	1:6196388-6197076
1:6196943-6196943	A	1:6196388-6197076
1:6196951-6196951	T	1:6196388-6197076
1:6202092-6202092	C	1:6202038-6202789
1:6202245-6202245	G	1:6202038-6202789
1:6202423-6202423	C	1:6202038-6202789
1:6204161-6204161	G	1:6203747-6204369
1:6204222-6204222	C	1:6203747-6204369
1:6204266-6204266	A	1:6203747-6204369
1:6206648-6206648	C	1:6206158-6207047
1:6209265-6209265	G	1:6208805-6209608
1:6209363-6209363	T	1:6208805-6209608
1:6210970-6210970	G	1:6210934-6211373
1:6211014-6211014	C	1:6210934-6211373
1:6211183-6211183	G	1:6210934-6211373
1:6211257-6211257	C	1:6210934-6211373
1:6211340-6211340	T	1:6210934-6211373
1:6212408-6212408	G	1:6212405-6212754
1:6215047-6215047	A	1:6214597-6215069
1:6215048-6215048	T	1:6214597-6215069
1:6215540-6215540	C	1:6215468-6215937
1:6215736-6215736	C	1:6215468-6215937
1:6228180-6228180	A	1:6228024-6228493
1:6252907-6252907	G	1:6252832-6253271
1:6252946-6252946	G	1:6252832-6253271
1:6257826-6257826	T	1:6257604-6257923
1:6257856-6257856	G	1:6257604-6257923
1:6266086-6266086	A	1:6265746-6266910
1:6266096-6266096	A	1:6265746-6266910
1:6266793-6266793	G	1:6265746-6266910
1:6267311-6267311	C	1:6267255-6268119
1:6267531-6267531	C	1:6267255-6268119
1:6268049-6268049	A	1:6267255-6268119
1:6269021-6269021	C	1:6268793-6269740
1:6269340-6269340	A	1:6268793-6269740
1:6271125-6271125	A	1:6270804-6271289
1:6272078-6272078	G	1:6271800-6272603
1:6272813-6272813	C	1:6272608-6272927
1:6273206-6273206	C	1:6272935-6273397
1:6273356-6273356	G	1:6272935-6273397
1:6273391-6273391	G	1:6272935-6273397
1:6278414-6278414	A	1:6278199-6278548
1:6279370-6279370	G	1:6279132-6279601
1:6279420-6279420	C	1:6279132-6279601
1:6295746-6295746	C	1:6295672-6296037
1:6305292-6305292	C	1:6305059-6305710
1:6305303-6305303	C	1:6305059-6305710
1:6305321-6305321	C	1:6305059-6305710
1:6309319-6309319	C	1:6309261-6310268
1:6313938-6313938	C	1:6313623-6314332
1:6314479-6314479	C	1:6314478-6315067
1:6314822-6314822	T	1:6314478-6315067
1:6342795-6342795	C	1:6342660-6342979
1:6355065-6355065	G	1:6354680-6355201
1:6355066-6355066	A	1:6354680-6355201
1:6387237-6387237	G	1:6387196-6387635
1:6387276-6387276	G	1:6387196-6387635
1:6387327-6387327	T	1:6387196-6387635
1:6387528-6387528	G	1:6387196-6387635
1:6387572-6387572	G	1:6387196-6387635
1:6393445-6393445	A	1:6393423-6393742
1:6399711-6399711	A	1:6399351-6399790
1:6399724-6399724	T	1:6399351-6399790
1:6399780-6399780	A	1:6399351-6399790
1:6409653-6409653	C	1:6409648-6410087
1:6409662-6409662	A	1:6409648-6410087
1:6409979-6409979	A	1:6409648-6410087
1:6418857-6418857	G	1:6418706-6419055
1:6420825-6420825	G	1:6420511-6420830
1:6473222-6473222	G	1:6473138-6473457
1:6473294-6473294	A	1:6473138-6473457
1:6479040-6479040	G	1:6478743-6479510
1:6479925-6479925	A	1:6479555-6480017
1:6479938-6479938	A	1:6479555-6480017
1:6500547-6500547	G	1:6500187-6501249
1:6500615-6500615	G	1:6500187-6501249
1:6500660-6500660	C	1:6500187-6501249
1:6500919-6500919	T	1:6500187-6501249
1:6501044-6501044	C	1:6500187-6501249
1:6501062-6501062	C	1:6500187-6501249
1:6501100-6501100	G	1:6500187-6501249
1:6501152-6501152	C	1:6500187-6501249
1:6504823-6504823	G	1:6504392-6504861
1:6505671-6505671	G	1:6505592-6506139
1:6505779-6505779	G	1:6505592-6506139
1:6505795-6505795	C	1:6505592-6506139
1:6505934-6505934	A	1:6505592-6506139
1:6508625-6508625	A	1:6508564-6509277
1:6508633-6508633	G	1:6508564-6509277
1:6508712-6508712	T	1:6508564-6509277
1:6508763-6508763	C	1:6508564-6509277
1:6508872-6508872	C	1:6508564-6509277
1:6511582-6511582	A	1:6511516-6512304
1:6511656-6511656	C	1:6511516-6512304
1:6511862-6511862	G	1:6511516-6512304
1:6511930-6511930	C	1:6511516-6512304
1:6512109-6512109	C	1:6511516-6512304
1:6512234-6512234	C	1:6511516-6512304
1:6517179-6517179	G	1:6517124-6517586
1:6520024-6520024	C	1:6519883-6520352
1:6520312-6520312	C	1:6519883-6520352
1:6521150-6521150	A	1:6521083-6522363
1:6521170-6521170	T	1:6521083-6522363
1:6524501-6524501	T	1:6524314-6524915
1:6524688-6524688	T	1:6524314-6524915
1:6524862-6524862	G	1:6524314-6524915
1:6525335-6525335	G	1:6524965-6525779
1:6526008-6526008	A	1:6525988-6526307
1:6526183-6526183	G	1:6525988-6526307
1:6526780-6526780	C	1:6526773-6528785
1:6526926-6526926	G	1:6526773-6528785
1:6527333-6527333	A	1:6526773-6528785
1:6527711-6527711	G	1:6526773-6528785
1:6527745-6527745	C	1:6526773-6528785
1:6528468-6528468	C	1:6526773-6528785
1:6528565-6528565	G	1:6526773-6528785
1:6528589-6528589	C	1:6526773-6528785
1:6529188-6529188	C	1:6528953-6529889
1:6529443-6529443	A	1:6528953-6529889
1:6529748-6529748	G	1:6528953-6529889
1:6529807-6529807	C	1:6528953-6529889
1:6529823-6529823	G	1:6528953-6529889
1:6530189-6530189	G	1:6530106-6531264
1:6530435-6530435	A	1:6530106-6531264
1:6531124-6531124	T	1:6530106-6531264
1:6531589-6531589	C	1:6531403-6532002
1:6531650-6531650	C	1:6531403-6532002
1:6531966-6531966	C	1:6531403-6532002
1:6533393-6533393	G	1:6532920-6533632
1:6534002-6534002	C	1:6533899-6534798
1:6534021-6534021	C	1:6533899-6534798
1:6534781-6534781	G	1:6533899-6534798
1:6535048-6535048	A	1:6534963-6535312
1:6579521-6579521	G	1:6579348-6579697
1:6579607-6579607	C	1:6579348-6579697
1:6579653-6579653	G	1:6579348-6579697
1:6585804-6585804	C	1:6585769-6586208
1:6591937-6591937	T	1:6591894-6592243
1:6593532-6593532	G	1:6593201-6593640
1:6609559-6609559	C	1:6609445-6609914
1:6609829-6609829	T	1:6609445-6609914
1:6609896-6609896	G	1:6609445-6609914
1:6610366-6610366	T	1:6610346-6610785
1:6610382-6610382	C	1:6610346-6610785
1:6614230-6614230	G	1:6614032-6614694
1:6614526-6614526	A	1:6614032-6614694
1:6614535-6614535	G	1:6614032-6614694
1:6614653-6614653	C	1:6614032-6614694
1:6615690-6615690	A	1:6615279-6615748
1:6615695-6615695	C	1:6615279-6615748
1:6631106-6631106	C	1:6630842-6631401
1:6631319-6631319	G	1:6630842-6631401
1:6635306-6635306	G	1:6634576-6635591
1:6636385-6636385	C	1:6636331-6636800
1:6636461-6636461	C	1:6636331-6636800
1:6637056-6637056	G	1:6636850-6637289
1:6637171-6637171	G	1:6636850-6637289
1:6641348-6641348	G	1:6640525-6641474
1:6645866-6645866	C	1:6645845-6646194
1:6645867-6645867	G	1:6645845-6646194
1:6645903-6645903	A	1:6645845-6646194
1:6649228-6649228	T	1:6648700-6649403
1:6649277-6649277	T	1:6648700-6649403
1:6655444-6655444	C	1:6655318-6655740
1:6659445-6659445	C	1:6658940-6659649
1:6659505-6659505	G	1:6658940-6659649
1:6661732-6661732	C	1:6661727-6663006
1:6662057-6662057	G	1:6661727-6663006
1:6662913-6662913	G	1:6661727-6663006
1:6674220-6674220	C	1:6674022-6674341
1:6674302-6674302	G	1:6674022-6674341
1:6679848-6679848	C	1:6679706-6680524
1:6681375-6681375	C	1:6681364-6681803
1:6681744-6681744	C	1:6681364-6681803
1:6685416-6685416	G	1:6685156-6685475
1:6685442-6685442	A	1:6685156-6685475
1:6692837-6692837	C	1:6692717-6693276
1:6693097-6693097	A	1:6692717-6693276
1:6693102-6693102	C	1:6692717-6693276
1:6694207-6694207	A	1:6693954-6694273
1:6694257-6694257	A	1:6693954-6694273
1:6694513-6694513	G	1:6694435-6694994
1:6694514-6694514	A	1:6694435-6694994
1:6694574-6694574	G	1:6694435-6694994
1:6694927-6694927	C	1:6694435-6694994
1:6694980-6694980	G	1:6694435-6694994
1:6695802-6695802	A	1:6695588-6695937
1:6698390-6698390	C	1:6698200-6698549
1:6704635-6704635	A	1:6704456-6704895
1:6705793-6705793	G	1:6705694-6706163
1:6705874-6705874	G	1:6705694-6706163
1:6705944-6705944	C	1:6705694-6706163
1:6711146-6711146	T	1:6710939-6711378
1:6712772-6712772	C	1:6712700-6713169
1:6713114-6713114	C	1:6712700-6713169
1:6761702-6761702	C	1:6761665-6761984
1:6845564-6845564	G	1:6845453-6845772
1:7151262-7151262	C	1:7151238-7151557
1:7151479-7151479	T	1:7151238-7151557
1:7151505-7151505	G	1:7151238-7151557
1:7202190-7202190	T	1:7202030-7202349
1:7427402-7427402	C	1:7427386-7428187
1:7427406-7427406	C	1:7427386-7428187
1:7427445-7427445	T	1:7427386-7428187
1:7427958-7427958	G	1:7427386-7428187
1:7428039-7428039	A	1:7427386-7428187
1:7428179-7428179	T	1:7427386-7428187
1:7527824-7527824	C	1:7527766-7528085
1:7527996-7527996	T	1:7527766-7528085
1:7700352-7700352	G	1:7700287-7700756
1:7700353-7700353	G	1:7700287-7700756
1:7700674-7700674	C	1:7700287-7700756
1:7721951-7721951	C	1:7721606-7722075
1:7722069-7722069	G	1:7721606-7722075
1:7723534-7723534	G	1:7723269-7725395
1:7723588-7723588	C	1:7723269-7725395
1:7723957-7723957	G	1:7723269-7725395
1:7725284-7725284	C	1:7723269-7725395
1:7725309-7725309	C	1:7723269-7725395
1:7730879-7730879	C	1:7730784-7731253
1:7737651-7737651	G	1:7737506-7737945
1:7737799-7737799	A	1:7737506-7737945
1:7737943-7737943	C	1:7737506-7737945
1:7792411-7792411	C	1:7792364-7792803
1:7796641-7796641	A	1:7796282-7796721
1:7797096-7797096	C	1:7796870-7797752
1:7797503-7797503	C	1:7796870-7797752
1:7797625-7797625	A	1:7796870-7797752
1:7797734-7797734	T	1:7796870-7797752
1:7805208-7805208	G	1:7804781-7805208
1:7807897-7807897	A	1:7807646-7807995
1:7807913-7807913	A	1:7807646-7807995
1:7811215-7811215	A	1:7811106-7811575
1:7812398-7812398	A	1:7812366-7812715
1:7815554-7815554	G	1:7815553-7815872
1:7831313-7831313	T	1:7831285-7831604
1:7831352-7831352	C	1:7831285-7831604
1:7833485-7833485	G	1:7833347-7833696
1:7838113-7838113	A	1:7838044-7838363
1:7838263-7838263	T	1:7838044-7838363
1:7845087-7845087	G	1:7844782-7845221
1:7845695-7845695	T	1:7845354-7845793
1:7847529-7847529	A	1:7847365-7847684
1:7847614-7847614	G	1:7847365-7847684
1:7861158-7861158	T	1:7861052-7861371
1:7861304-7861304	T	1:7861052-7861371
1:7861345-7861345	G	1:7861052-7861371
1:7863051-7863051	A	1:7863000-7863319
1:7863293-7863293	C	1:7863000-7863319
1:7864030-7864030	G	1:7863610-7864049
1:7869809-7869809	A	1:7869797-7870236
1:7869915-7869915	G	1:7869797-7870236
1:7869953-7869953	C	1:7869797-7870236
1:7869960-7869960	A	1:7869797-7870236
1:7870048-7870048	T	1:7869797-7870236
1:7870144-7870144	A	1:7869797-7870236
1:7870418-7870418	C	1:7870343-7870782
1:7870715-7870715	A	1:7870343-7870782
1:7879201-7879201	G	1:7879193-7879632
1:7879322-7879322	C	1:7879193-7879632
1:7879627-7879627	C	1:7879193-7879632
1:7880469-7880469	A	1:7879987-7880833
1:7880683-7880683	T	1:7879987-7880833
1:7880712-7880712	G	1:7879987-7880833
1:7886598-7886598	G	1:7886435-7886874
1:7887248-7887248	G	1:7887067-7887986
1:7887493-7887493	T	1:7887067-7887986
1:7887579-7887579	C	1:7887067-7887986
1:7887605-7887605	G	1:7887067-7887986
1:7887926-7887926	A	1:7887067-7887986
1:7889804-7889804	C	1:7889779-7890338
1:7889941-7889941	C	1:7889779-7890338
1:7890053-7890053	G	1:7889779-7890338
1:7890055-7890055	T	1:7889779-7890338
1:7890064-7890064	A	1:7889779-7890338
1:7890117-7890117	T	1:7889779-7890338
1:7890264-7890264	A	1:7889779-7890338
1:7897133-7897133	A	1:7896884-7897353
1:7897228-7897228	G	1:7896884-7897353
1:7906364-7906364	A	1:7906350-7906948
1:7906476-7906476	G	1:7906350-7906948
1:7906702-7906702	A	1:7906350-7906948
1:7906914-7906914	T	1:7906350-7906948
1:7907984-7907984	A	1:7907664-7908103
1:7909737-7909737	C	1:7909562-7909881
1:7913004-7913004	A	1:7912822-7913171
1:7913029-7913029	A	1:7912822-7913171
1:7913430-7913430	G	1:7913209-7913648
1:7913445-7913445	C	1:7913209-7913648
1:7913590-7913590	C	1:7913209-7913648
1:7980861-7980861	C	1:7980779-7981098
1:7995033-7995033	A	1:7994918-7995357
1:7998249-7998249	G	1:7998102-7998541
1:7998963-7998963	T	1:7998645-7998994
1:8025275-8025275	C	1:8025275-8025594
1:8029319-8029319	A	1:8029245-8029594
1:8029494-8029494	T	1:8029245-8029594
1:8029509-8029509	G	1:8029245-8029594
1:8029510-8029510	G	1:8029245-8029594
1:8030856-8030856	G	1:8030829-8031148
1:8074334-8074334	C	1:8073163-8074562
1:8131757-8131757	C	1:8131611-8131932
1:8384861-8384861	T	1:8384218-8384927
1:8390213-8390213	G	1:8390083-8391152
1:8390246-8390246	T	1:8390083-8391152
1:8390384-8390384	G	1:8390083-8391152
1:8390495-8390495	A	1:8390083-8391152
1:8390888-8390888	G	1:8390083-8391152
1:8391041-8391041	C	1:8390083-8391152
1:8395441-8395441	T	1:8395324-8395793
1:8395560-8395560	G	1:8395324-8395793
1:8395674-8395674	C	1:8395324-8395793
1:8397803-8397803	C	1:8397744-8398183
1:8404093-8404093	C	1:8403630-8404219
1:8415235-8415235	C	1:8414974-8415788
1:8415290-8415290	C	1:8414974-8415788
1:8415418-8415418	G	1:8414974-8415788
1:8415682-8415682	C	1:8414974-8415788
1:8418219-8418219	C	1:8418007-8419110
1:8418644-8418644	C	1:8418007-8419110
1:8418650-8418650	T	1:8418007-8419110
1:8419629-8419629	T	1:8419592-8421682
1:8419766-8419766	C	1:8419592-8421682
1:8420503-8420503	G	1:8419592-8421682
1:8421092-8421092	C	1:8419592-8421682
1:8421203-8421203	T	1:8419592-8421682
1:8422676-8422676	T	1:8422604-8423043
1:8424029-8424029	G	1:8423996-8424435
1:8424039-8424039	C	1:8423996-8424435
1:8425798-8425798	C	1:8425703-8426172
1:8425900-8425900	T	1:8425703-8426172
1:8526142-8526142	G	1:8525874-8526193
1:8557320-8557320	C	1:8557307-8557746
1:8557691-8557691	A	1:8557307-8557746
1:8616404-8616404	C	1:8616392-8616741
1:8716543-8716543	G	1:8715878-8716567
1:8926329-8926329	C	1:8926229-8926668
1:8928125-8928125	G	1:8927892-8928241
1:8930385-8930385	G	1:8930380-8930699
1:8930606-8930606	C	1:8930380-8930699
1:9009214-9009214	C	1:9009162-9009631
1:9009406-9009406	C	1:9009162-9009631
1:9009444-9009444	A	1:9009162-9009631
1:9009451-9009451	G	1:9009162-9009631
1:9009470-9009470	G	1:9009162-9009631
1:9009547-9009547	C	1:9009162-9009631
1:9009609-9009609	G	1:9009162-9009631
1:9011421-9011421	A	1:9011342-9011901
1:9011537-9011537	G	1:9011342-9011901
1:9011586-9011586	T	1:9011342-9011901
1:9011627-9011627	G	1:9011342-9011901
1:9011722-9011722	G	1:9011342-9011901
1:9017091-9017091	C	1:9017050-9017489
1:9017204-9017204	A	1:9017050-9017489
1:9018931-9018931	A	1:9018825-9019174
1:9022591-9022591	G	1:9022521-9022840
1:9027899-9027899	G	1:9027577-9028016
1:9030964-9030964	C	1:9030763-9031202
1:9034301-9034301	T	1:9034295-9034881
1:9034421-9034421	G	1:9034295-9034881
1:9034598-9034598	A	1:9034295-9034881
1:9063265-9063265	C	1:9063248-9063687
1:9063602-9063602	G	1:9063248-9063687
1:9063646-9063646	T	1:9063248-9063687
1:9067340-9067340	C	1:9067217-9067566
1:9070178-9070178	A	1:9070093-9070412
1:9070184-9070184	C	1:9070093-9070412
1:9073483-9073483	C	1:9073479-9073798
1:9074861-9074861	C	1:9074614-9075458
1:9074932-9074932	G	1:9074614-9075458
1:9075369-9075369	G	1:9074614-9075458
1:9079154-9079154	C	1:9079080-9079549
1:9084924-9084924	T	1:9084912-9085261
1:9098230-9098230	C	1:9097497-9098239
1:9099727-9099727	A	1:9099506-9100405
1:9107849-9107849	G	1:9107511-9107950
1:9117371-9117371	A	1:9117367-9117806
1:9117786-9117786	C	1:9117367-9117806
1:9129620-9129620	C	1:9129389-9129738
1:9165669-9165669	G	1:9165422-9165861
1:9165685-9165685	G	1:9165422-9165861
1:9165818-9165818	C	1:9165422-9165861
1:9171238-9171238	G	1:9171222-9171661
1:9188677-9188677	T	1:9188555-9189301
1:9188989-9188989	A	1:9188555-9189301
1:9189301-9189301	C	1:9188555-9189301
1:9305445-9305445	A	1:9304847-9305766
1:9307033-9307033	G	1:9306864-9307303
1:9307138-9307138	T	1:9306864-9307303
1:9307230-9307230	T	1:9306864-9307303
1:9322155-9322155	C	1:9321973-9322532
1:9323457-9323457	G	1:9323398-9325067
1:9323491-9323491	G	1:9323398-9325067
1:9323910-9323910	G	1:9323398-9325067
1:9324213-9324213	C	1:9323398-9325067
1:9324571-9324571	T	1:9323398-9325067
1:9324670-9324670	A	1:9323398-9325067
1:9325001-9325001	C	1:9323398-9325067
1:9415810-9415810	G	1:9415808-9416757
1:9416151-9416151	G	1:9415808-9416757
1:9416346-9416346	C	1:9415808-9416757
1:9416747-9416747	A	1:9415808-9416757
1:9599648-9599648	C	1:9599619-9599938
1:9599823-9599823	A	1:9599619-9599938
1:9613592-9613592	G	1:9613554-9613993
1:9627521-9627521	A	1:9627191-9627540
1:9642329-9642329	C	1:9642208-9642677
1:9642424-9642424	G	1:9642208-9642677
1:9655795-9655795	G	1:9655788-9656227
1:9656167-9656167	T	1:9655788-9656227
1:9657120-9657120	G	1:9656764-9657233
1:9658465-9658465	T	1:9658345-9658814
1:9658492-9658492	C	1:9658345-9658814
1:9658707-9658707	G	1:9658345-9658814
1:9658809-9658809	A	1:9658345-9658814
1:9661061-9661061	A	1:9661028-9661617
1:9670483-9670483	T	1:9670434-9670993
1:9670834-9670834	C	1:9670434-9670993
1:9672091-9672091	G	1:9671660-9672099
1:9714177-9714177	G	1:9714095-9714654
1:9714247-9714247	A	1:9714095-9714654
1:9714340-9714340	C	1:9714095-9714654
1:9770714-9770714	C	1:9770334-9770788
1:9776339-9776339	A	1:9776338-9776807
1:9777586-9777586	G	1:9777450-9777799
1:9777599-9777599	C	1:9777450-9777799
1:9779871-9779871	T	1:9779837-9780454
1:9780987-9780987	T	1:9780480-9782784
1:9781412-9781412	C	1:9780480-9782784
1:9782556-9782556	C	1:9780480-9782784
1:9782766-9782766	C	1:9780480-9782784
1:9783405-9783405	G	1:9783047-9783486
1:9784423-9784423	C	1:9783922-9784626
1:9786845-9786845	G	1:9786786-9787255
1:9791486-9791486	G	1:9791106-9791575
1:9793452-9793452	T	1:9793312-9793751
1:9793968-9793968	A	1:9793865-9794334
1:9794305-9794305	C	1:9793865-9794334
1:9794982-9794982	C	1:9794869-9795338
1:9795250-9795250	G	1:9794869-9795338
1:9795719-9795719	C	1:9795379-9796241
1:9795726-9795726	G	1:9795379-9796241
1:9801341-9801341	G	1:9801013-9801452
1:9803844-9803844	G	1:9803785-9804222
1:9804693-9804693	C	1:9804297-9804856
1:9811435-9811435	A	1:9811415-9811854
1:9811541-9811541	A	1:9811415-9811854
1:9816620-9816620	T	1:9816394-9816713
1:9883878-9883878	T	1:9883564-9883949
1:9910659-9910659	G	1:9910615-9910964
1:9996707-9996707	C	1:9996467-9996786
1:10032291-10032291	G	1:10031969-10032385
1:10042458-10042458	A	1:10042219-10042898
1:10057203-10057203	G	1:10057193-10057546
1:10057305-10057305	C	1:10057193-10057546
1:10057422-10057422	G	1:10057193-10057546
1:10068175-10068175	G	1:10068122-10068441
1:10161300-10161300	A	1:10161020-10161369
1:10162951-10162951	C	1:10162828-10163297
1:10177790-10177790	A	1:10177368-10177807
1:10190575-10190575	G	1:10190396-10190981
1:10190884-10190884	A	1:10190396-10190981
1:10197023-10197023	C	1:10196974-10197413
1:10207195-10207195	C	1:10206865-10207304
1:10209419-10209419	C	1:10209131-10209450
1:10211351-10211351	G	1:10211282-10211721
1:10218377-10218377	A	1:10218257-10218696
1:10218439-10218439	T	1:10218257-10218696
1:10218472-10218472	T	1:10218257-10218696
1:10221136-10221136	G	1:10221052-10221491
1:10228074-10228074	G	1:10228041-10228480
1:10228158-10228158	C	1:10228041-10228480
1:10228220-10228220	G	1:10228041-10228480
1:10231463-10231463	C	1:10231042-10231511
1:10238770-10238770	A	1:10238569-10239008
1:10239647-10239647	A	1:10239327-10239766
1:10240094-10240094	C	1:10239824-10240143
1:10318652-10318652	C	1:10318421-10318860
1:10322054-10322054	G	1:10321806-10322155
1:10322153-10322153	A	1:10321806-10322155
1:10327407-10327407	A	1:10327307-10327746
1:10328338-10328338	C	1:10328106-10328425
1:10331450-10331450	T	1:10331409-10331758
1:10334924-10334924	C	1:10334818-10335137
1:10338204-10338204	C	1:10337895-10338334
1:10339129-10339129	G	1:10339016-10339335
1:10342352-10342352	C	1:10342275-10342719
1:10342522-10342522	G	1:10342275-10342719
1:10342629-10342629	G	1:10342275-10342719
1:10352228-10352228	T	1:10351983-10352302
1:10355834-10355834	C	1:10355581-10355930
1:10356562-10356562	C	1:10356522-10357457
1:10356848-10356848	A	1:10356522-10357457
1:10357406-10357406	A	1:10356522-10357457
1:10363664-10363664	G	1:10363115-10364842
1:10364057-10364057	A	1:10363115-10364842
1:10386506-10386506	T	1:10386013-10386572
1:10386550-10386550	A	1:10386013-10386572
1:10394536-10394536	C	1:10394417-10394856
1:10394764-10394764	C	1:10394417-10394856
1:10397049-10397049	A	1:10396977-10397729
1:10397080-10397080	A	1:10396977-10397729
1:10397567-10397567	A	1:10396977-10397729
1:10399944-10399944	A	1:10399712-10400031
1:10403482-10403482	G	1:10403158-10403507
1:10407953-10407953	T	1:10407662-10408011
1:10408901-10408901	A	1:10408589-10408908
1:10412636-10412636	A	1:10412582-10412901
1:10412648-10412648	C	1:10412582-10412901
1:10420918-10420918	G	1:10420824-10421263
1:10420937-10420937	C	1:10420824-10421263
1:10421606-10421606	A	1:10421597-10422036
1:10421878-10421878	A	1:10421597-10422036
1:10423319-10423319	T	1:10423212-10423531
1:10425051-10425051	G	1:10425011-10425866
1:10425866-10425866	C	1:10425011-10425866
1:10428452-10428452	G	1:10428401-10428720
1:10428570-10428570	G	1:10428401-10428720
1:10431132-10431132	C	1:10431040-10431479
1:10431158-10431158	T	1:10431040-10431479
1:10431329-10431329	C	1:10431040-10431479
1:10435170-10435170	T	1:10434788-10435540
1:10435324-10435324	C	1:10434788-10435540
1:10459136-10459136	C	1:10458912-10459338
1:10459779-10459779	G	1:10459564-10459883
1:10460485-10460485	T	1:10460320-10460759
1:10464175-10464175	A	1:10464057-10464496
1:10471393-10471393	T	1:10471292-10471761
1:10473196-10473196	C	1:10472994-10473433
1:10473200-10473200	G	1:10472994-10473433
1:10479353-10479353	C	1:10479315-10479966
1:10479635-10479635	C	1:10479315-10479966
1:10479678-10479678	G	1:10479315-10479966
1:10479791-10479791	G	1:10479315-10479966
1:10490522-10490522	C	1:10490440-10490759
1:10490539-10490539	G	1:10490440-10490759
1:10490550-10490550	G	1:10490440-10490759
1:10500336-10500336	T	1:10500277-10500596
1:10500337-10500337	T	1:10500277-10500596
1:10511360-10511360	A	1:10511323-10511762
1:10511544-10511544	C	1:10511323-10511762
1:10511589-10511589	T	1:10511323-10511762
1:10521649-10521649	C	1:10521433-10521872
1:10527461-10527461	A	1:10527068-10527537
1:10529194-10529194	T	1:10529095-10529534
1:10555257-10555257	C	1:10555165-10555514
1:10573867-10573867	G	1:10573725-10574166
1:10593296-10593296	G	1:10593089-10594250
1:10593541-10593541	T	1:10593089-10594250
1:10596341-10596341	C	1:10596122-10596471
1:10597551-10597551	C	1:10597295-10598096
1:10653622-10653622	T	1:10653573-10654374
1:10653628-10653628	G	1:10653573-10654374
1:10654369-10654369	A	1:10653573-10654374
1:10659152-10659152	C	1:10658527-10659578
1:10659338-10659338	C	1:10658527-10659578
1:10659515-10659515	A	1:10658527-10659578
1:10662464-10662464	G	1:10662319-10663000
1:10678488-10678488	A	1:10678272-10678591
1:10683242-10683242	C	1:10682967-10683286
1:10689678-10689678	G	1:10689411-10690194
1:10689924-10689924	C	1:10689411-10690194
1:10689942-10689942	G	1:10689411-10690194
1:10702814-10702814	G	1:10702737-10703512
1:10703083-10703083	G	1:10702737-10703512
1:10704888-10704888	G	1:10704810-10705279
1:10705110-10705110	G	1:10704810-10705279
1:10706091-10706091	G	1:10706064-10706503
1:10706167-10706167	G	1:10706064-10706503
1:10706482-10706482	A	1:10706064-10706503
[truncated: 233,185 more rows]
